# Supplementary material for: Responders to low-dose ATG induce CD4+ T cell exhaustion in type 1 diabetes
Source: JCI Insight. 2023 Aug 22;8(16):e161812. doi: 10.1172/jci.insight.161812 (PMC10543726; doi:10.1172/jci.insight.161812)
Supplement: Supporting data values [file jciinsight-8-161812-s062.xlsx]

## Sheet: Demographics
PID	TreamentArm	Responder	Age	Sex	Race	Ethnicity	GRS	HLA Category	EBV	CMV	GAD65H	IA.2H	mIAA	ZnT8	ICA	GAD65H.pn	IA.2H.pn	ZnT8.pn	ICA.pn
001	ATG-GCSF	Responder	12	Female	White	Not Hispanic, Latino, or Spanish Origin	0.260239	DR4/X	negative	negative	202	0	0.03	0.002	0	Positive	Negative	Negative	Negative
002	ATG	Responder	13	Male	White	Not Hispanic, Latino, or Spanish Origin	0.278012	DR4/4	negative	negative	38	316	0.017	0.234	160	Positive	Positive	Positive	Positive
003	ATG-GCSF	Responder	18	Female	White	Not Hispanic, Latino, or Spanish Origin	0.294478	DR4/X	recent or past infection	past infection	14	141	0.004	0.002	10	Negative	Positive	Negative	Positive
004	Placebo	NotResponder	17	Female	White	Not Hispanic, Latino, or Spanish Origin	0.324139	DR3/4	negative	negative	448	396	0.007	0.614	320	Positive	Positive	Positive	Positive
005	ATG-GCSF	Responder	15	Male	White	Not Hispanic, Latino, or Spanish Origin	0.283451	DR3/X	negative	negative	239	283	0.52	0.001	40	Positive	Positive	Negative	Positive
006	ATG-GCSF	NotResponder	17	Male	White	Not Hispanic, Latino, or Spanish Origin	0.266943	DR4/X	past infection	negative	17	462	1.02	0.03	20	Negative	Positive	Positive	Positive
007	ATG	Responder	25	Male	White	Not Hispanic, Latino, or Spanish Origin	0.280388	DR4/X	past infection	negative	129	121	0.214	0.101	10	Positive	Positive	Positive	Positive
008	ATG-GCSF	Responder	17	Male	White	Not Hispanic, Latino, or Spanish Origin	0.302111	DR3/4	negative	negative	350	297	0.116	0.001	320	Positive	Positive	Negative	Positive
009	Placebo	NotResponder	16	Male	White	Not Hispanic, Latino, or Spanish Origin	0.269922	DR4/X	negative	negative	9	291	0.014	0.264	160	Negative	Positive	Positive	Positive
010	ATG	Responder	16	Female	White	Not Hispanic, Latino, or Spanish Origin	0.229281	DRX/X	past infection	negative	89	399	0.003	0.433	320	Positive	Positive	Positive	Positive
011	ATG	Responder	16	Male	White	Not Hispanic, Latino, or Spanish Origin	0.303	DR4/X	recent or past infection	negative	46	0	0.002	-0.006	0	Positive	Negative	Negative	Negative
012	ATG	Responder	25	Female	White	Not Hispanic, Latino, or Spanish Origin	0.270965	DR3/X	past infection	acute infection or reactivation	735	310	0.007	0.183	10	Positive	Positive	Positive	Positive
013	Placebo	NotResponder	18	Male	White	Not Hispanic, Latino, or Spanish Origin	0.279918	DR4/4	past infection	negative	79	200	0.924	0.066	5	Positive	Positive	Positive	Negative
014	ATG-GCSF	NotResponder	21	Female	White	Not Hispanic, Latino, or Spanish Origin	0.275481	DR3/3	past infection	negative	413	267	0.012	0.906	640	Positive	Positive	Positive	Positive
015	Placebo	Responder	29	Male	White	Not Hispanic, Latino, or Spanish Origin	0.300046	DR4/X	past infection	negative	796	315	0.135	0.158	80	Positive	Positive	Positive	Positive
016	Placebo	NotResponder	18	Female	White	Not Hispanic, Latino, or Spanish Origin	0.278474	DR3/X	past infection	negative	253	0	0.087	0.001	20	Positive	Negative	Negative	Positive
017	ATG-GCSF	NotResponder	17	Female	White	Not Hispanic, Latino, or Spanish Origin	0.324397	DR3/4	recent or past infection	past infection	0	313	0.05	0.412	160	Negative	Positive	Positive	Positive
018	Placebo	NotResponder	12	Male	White	Not Hispanic, Latino, or Spanish Origin	0.269225	DR3/X	past infection	negative	3	176	0.699	0.461	320	Negative	Positive	Positive	Positive
019	ATG	Responder	20	Female	White	Not Hispanic, Latino, or Spanish Origin	0.267063	DR4/X	negative	negative	692	235	0.078	0.689	160	Positive	Positive	Positive	Positive
020	Placebo	NotResponder	14	Female	White	Not Hispanic, Latino, or Spanish Origin	0.274856	DR4/X	negative	negative	187	231	0.089	0.069	320	Positive	Positive	Positive	Positive
021	ATG	NotResponder	16	Male	White	Not Hispanic, Latino, or Spanish Origin	0.29651	DR4/X	past infection	negative	0	206	0.063	0.282	160	Negative	Positive	Positive	Positive
022	ATG-GCSF	Responder	23	Male	White	Not Hispanic, Latino, or Spanish Origin	0.276667	DR4/4	negative	negative	152	198	0.184	0.115	320	Positive	Positive	Positive	Positive
023	Placebo	Responder	15	Male	White	Not Hispanic, Latino, or Spanish Origin	0.312444	DR3/4	negative	negative	1	20	0.513	0.001	0	Negative	Positive	Negative	Negative
024	ATG	NotResponder	13	Male	White	Not Hispanic, Latino, or Spanish Origin	0.311137	DR3/4	negative	negative	23	110	5.381	-0.005	40	Positive	Positive	Negative	Positive
025	ATG-GCSF	Responder	18	Female	White	Not Hispanic, Latino, or Spanish Origin	0.230738	DR4/X	past infection	negative	120	288	0.02	0.353	1280	Positive	Positive	Positive	Positive
026	ATG-GCSF	Responder	17	Male	White	Not Hispanic, Latino, or Spanish Origin	0.268695	DR4/X	negative	negative	130	308	0.018	0.098	640	Positive	Positive	Positive	Positive
027	ATG	NotResponder	13	Male	White	Not Hispanic, Latino, or Spanish Origin	0.276202	DR4/X	past infection	negative	125	218	0.254	0.225	80	Positive	Positive	Positive	Positive
028	ATG-GCSF	Responder	12	Male	White	Not Hispanic, Latino, or Spanish Origin	0.286249	DR4/X	negative	negative	123	350	0.083	0.252	80	Positive	Positive	Positive	Positive
029	Placebo	Responder	23	Female	White	Not Hispanic, Latino, or Spanish Origin	0.29955	DR3/3	recent or past infection	negative	476	4	1.8	0.029	320	Positive	Negative	Positive	Positive
030	ATG-GCSF	Responder	33	Male	White	Not Hispanic, Latino, or Spanish Origin	0.305064	DR3/4	negative	negative	929	516	0.008	0.014	320	Positive	Positive	Negative	Positive
031	ATG-GCSF	Responder	30	Male	Black or African American; White	Not Hispanic, Latino, or Spanish Origin	0.247101	DRX/X	past infection	negative	605	18	0.004	0.111	320	Positive	Positive	Positive	Positive
032	Placebo	Responder	14	Male	White	Not Hispanic, Latino, or Spanish Origin	0.305719	DR3/3	negative	negative	59	13	0.045	0.096	20	Positive	Positive	Positive	Positive
033	ATG-GCSF	NotResponder	13	Female	White	Not Hispanic, Latino, or Spanish Origin	0.295738	DR3/4	negative	past infection	162	4	0.124	0.158	20	Positive	Negative	Positive	Positive
034	ATG	Responder	15	Female	White	Not Hispanic, Latino, or Spanish Origin	0.263001	DR4/X	past infection	past infection	0	350	0.028	0.22	80	Negative	Positive	Positive	Positive
035	ATG-GCSF	NotResponder	13	Female	White	Not Hispanic, Latino, or Spanish Origin	0.247314	DRX/X	unclear	negative	30	405	0.876	0.26	1280	Positive	Positive	Positive	Positive
036	ATG	Responder	26	Male	White	Not Hispanic, Latino, or Spanish Origin	0.281851	DR3/X	past infection	negative	7	0	0.038	0.09	0	Negative	Negative	Positive	Negative
037	Placebo	NotResponder	19	Female	White	Not Hispanic, Latino, or Spanish Origin	0.286179	DR3/3	negative	past infection	675	0	0.003	-0.004	0	Positive	Negative	Negative	Negative
038	ATG-GCSF	NotResponder	14	Male	White	Not Hispanic, Latino, or Spanish Origin	0.280451	DR4/4	negative	negative	432	206	0.303	0.971	640	Positive	Positive	Positive	Positive
039	ATG	NotResponder	13	Female	White	Not Hispanic, Latino, or Spanish Origin	0.269748	DR3/X	negative	negative	217	127	0.767	-0.038	40	Positive	Positive	Negative	Positive
040	Placebo	NotResponder	15	Male	White	Not Hispanic, Latino, or Spanish Origin	0.22218	DR4/X	past infection	negative	9	130	0.957	0.023	320	Negative	Positive	Positive	Positive
041	ATG	NotResponder	12	Female	White	Not Hispanic, Latino, or Spanish Origin	0.265147	DR4/X	negative	negative	611	340	0.368	0.811	320	Positive	Positive	Positive	Positive
042	ATG	NotResponder	24	Male	White	Not Hispanic, Latino, or Spanish Origin	0.26806	DR4/X	past infection	past infection	203	364	0.273	0.49	640	Positive	Positive	Positive	Positive
043	ATG	Responder	20	Male	White	Not Hispanic, Latino, or Spanish Origin	0.237522	DRX/X	past infection	past infection	496	0	0.54	0.001	20	Positive	Negative	Negative	Positive
044	ATG	Responder	27	Female	White	Not Hispanic, Latino, or Spanish Origin	0.304602	DR4/4	past infection	negative	196	0	0.002	-0.003	0	Positive	Negative	Negative	Negative
045	ATG	Responder	13	Female	White	Not Hispanic, Latino, or Spanish Origin	0.260016	DR3/X	negative	negative	459	331	0.11	0	160	Positive	Positive	Negative	Positive
046	Placebo	NotResponder	13	Female	White	Not Hispanic, Latino, or Spanish Origin	0.267925	DR4/X	negative	negative	136	128	0.326	0.546	0	Positive	Positive	Positive	Negative
047	Placebo	NotResponder	12	Female	White	Not Hispanic, Latino, or Spanish Origin	0.296382	DR4/X	negative	negative	171	329	0.265	0.273	40	Positive	Positive	Positive	Positive
048	Placebo	Responder	13	Male	White	Not Hispanic, Latino, or Spanish Origin	0.267081	DR3/X	negative	negative	64	4	0.089	0.027	0	Positive	Negative	Positive	Negative
049	Placebo	Responder	15	Male	Black or African American; White	Not Hispanic, Latino, or Spanish Origin	0.216532	DRX/X	negative	negative	149	0	0.012	0.188	20	Positive	Negative	Positive	Positive
050	Placebo	NotResponder	13	Male	White	Not Hispanic, Latino, or Spanish Origin	0.300306	DR3/4	past infection	past infection	78	384	0.024	0.723	160	Positive	Positive	Positive	Positive
051	Placebo	NotResponder	15	Male	White	Not Hispanic, Latino, or Spanish Origin	0.267671	DR3/X	negative	negative	221	264	0.051	0.001	20	Positive	Positive	Negative	Positive
052	Placebo	NotResponder	12	Female	White	Not Hispanic, Latino, or Spanish Origin	0.264349	DR4/X	negative	negative	681	328	5.159	0.285	80	Positive	Positive	Positive	Positive
053	ATG	Responder	30	Female	White	Not Hispanic, Latino, or Spanish Origin	0.266947	DRX/X	recent or past infection	negative	320	282	0.005	0.102	320	Positive	Positive	Positive	Positive
054	Placebo	NotResponder	15	Female	White	Not Hispanic, Latino, or Spanish Origin	0.318267	DR3/4	negative	negative	16	127	-0.002	-0.011	10	Negative	Positive	Negative	Positive
055	Placebo	Responder	26	Female	White	Not Hispanic, Latino, or Spanish Origin	0.28921	DR3/4	recent or past infection	negative	216	338	0.001	0.053	320	Positive	Positive	Positive	Positive
056	Placebo	Responder	15	Male	White	Not Hispanic, Latino, or Spanish Origin	0.305119	DR4/4	negative	negative	0	339	1.411	0.024	20	Negative	Positive	Positive	Positive
057	Placebo	NotResponder	17	Male	Black or African American	Not Hispanic, Latino, or Spanish Origin	0.237421	DRX/X	negative	negative	315	5	2.7	0.015	0	Positive	Negative	Negative	Negative
058	ATG	Responder	43	Male	White	Not Hispanic, Latino, or Spanish Origin	0.292489	DR3/3	recent or past infection	negative	837	0	0.003	0.001	20	Positive	Negative	Negative	Positive
059	Placebo	NotResponder	30	Female	White	Not Hispanic, Latino, or Spanish Origin	0.296304	DR4/X	past infection	negative	534	48	1.404	-0.004	0	Positive	Positive	Negative	Negative
060	Placebo	NotResponder	16	Male	White	Not Hispanic, Latino, or Spanish Origin	0.249601	DR3/X	negative	negative	378	268	0.167	0.677	160	Positive	Positive	Positive	Positive
061	ATG-GCSF	NotResponder	12	Female	White	Not Hispanic, Latino, or Spanish Origin	0.277761	DR4/X	negative	negative	684	347	0.107	0.286	1280	Positive	Positive	Positive	Positive
062	ATG-GCSF	NotResponder	22	Female	White	Not Hispanic, Latino, or Spanish Origin	0.292921	DR3/4	past infection	negative	171	0	0.248	0.005	10	Positive	Negative	Negative	Positive
063	ATG-GCSF	NotResponder	22	Female	White	Not Hispanic, Latino, or Spanish Origin	0.276126	DR3/3	past infection	negative	714	48	0.239	0.358	#N/A	Positive	Positive	Positive	#N/A
064	ATG-GCSF	NotResponder	19	Female	White	Not Hispanic, Latino, or Spanish Origin	0.258752	DR4/X	past infection	negative	76	154	0.125	0.044	0	Positive	Positive	Positive	Negative
065	ATG-GCSF	Responder	19	Male	White	Not Hispanic, Latino, or Spanish Origin	0.279432	DR4/4	past infection	negative	12	363	2.621	0.035	20	Negative	Positive	Positive	Positive
066	ATG-GCSF	NotResponder	12	Female	White	Not Hispanic, Latino, or Spanish Origin	0.25379	DRX/X	past infection	negative	23	349	1.675	0.008	160	Positive	Positive	Negative	Positive
067	Placebo	NotResponder	13	Female	White	Not Hispanic, Latino, or Spanish Origin	0.286836	DR4/X	past infection	negative	10	450	1.899	0.5	20	Negative	Positive	Positive	Positive
068	Placebo	NotResponder	13	Male	White	Not Hispanic, Latino, or Spanish Origin	0.277007	DR4/X	Past infection or non-specificity	past infection	0	192	0.03	0.009	20	Negative	Positive	Negative	Positive
069	ATG	Responder	14	Female	White	Not Hispanic, Latino, or Spanish Origin	0.263892	DR4/X	past infection	negative	280	136	0.632	0.027	320	Positive	Positive	Positive	Positive
070	ATG-GCSF	NotResponder	13	Male	White	Not Hispanic, Latino, or Spanish Origin	0.252803	DR4/X	unclear	negative	0	342	5.722	0.351	160	Negative	Positive	Positive	Positive
071	Placebo	NotResponder	16	Male	White	Not Hispanic, Latino, or Spanish Origin	0.274857	DR3/X	past infection	negative	61	394	0.048	0.276	320	Positive	Positive	Positive	Positive
072	ATG	Responder	16	Male	White	Hispanic, Latino, or Spanish Origin	0.303961	DR3/4	#N/A	#N/A	1159	90	0.028	0.071	320	Positive	Positive	Positive	Positive
073	ATG	Responder	20	Male	White	Not Hispanic, Latino, or Spanish Origin	0.322925	DR3/4	past infection	negative	58	177	0.002	0.243	10	Positive	Positive	Positive	Positive
074	ATG-GCSF	Responder	16	Male	White	Not Hispanic, Latino, or Spanish Origin	0.266388	DR3/X	negative	past infection	45	0	0.119	0.395	80	Positive	Negative	Positive	Positive
075	ATG-GCSF	Responder	16	Female	White	Not Hispanic, Latino, or Spanish Origin	0.299478	DR4/4	past infection	past infection	143	282	2.887	0.187	160	Positive	Positive	Positive	Positive
076	Placebo	NotResponder	21	Male	White	Not Hispanic, Latino, or Spanish Origin	0.14983	DRX/X	past infection	negative	911	0	1.014	0.008	0	Positive	Negative	Negative	Negative
077	ATG-GCSF	NotResponder	14	Male	White	Not Hispanic, Latino, or Spanish Origin	0.263432	DR4/X	negative	past infection	4	368	0.004	-0.001	80	Negative	Positive	Negative	Positive
078	ATG	NotResponder	14	Male	White	Not Hispanic, Latino, or Spanish Origin	0.306382	DR3/4	past infection	negative	27	363	0.579	0.64	40	Positive	Positive	Positive	Positive
079	ATG	NotResponder	15	Male	White	Not Hispanic, Latino, or Spanish Origin	0.286001	DR4/X	negative	past infection	114	395	0.073	0.958	1280	Positive	Positive	Positive	Positive
080	ATG	Responder	13	Female	White	Not Hispanic, Latino, or Spanish Origin	0.212273	Missing Call	negative	past infection	225	264	0.402	0.068	40	Positive	Positive	Positive	Positive
081	ATG-GCSF	Responder	16	Male	White	Not Hispanic, Latino, or Spanish Origin	0.267598	DR3/X	negative	negative	194	290	0.185	0.617	320	Positive	Positive	Positive	Positive
082	ATG	Responder	16	Male	White	Hispanic, Latino, or Spanish Origin	0.261903	DR4/X	past infection	negative	5	231	0.203	0.088	40	Negative	Positive	Positive	Positive
083	Placebo	Responder	19	Female	White	Not Hispanic, Latino, or Spanish Origin	0.271686	DR4/X	negative	negative	817	381	0.065	0.511	160	Positive	Positive	Positive	Positive
084	ATG-GCSF	NotResponder	13	Male	White	Hispanic, Latino, or Spanish Origin	0.270599	DR4/X	past infection	negative	105	223	0.206	0.456	320	Positive	Positive	Positive	Positive
085	ATG	Responder	17	Male	White	Not Hispanic, Latino, or Spanish Origin	0.313344	DR3/4	negative	negative	0	0	0.396	-0.006	0	Negative	Negative	Negative	Negative
086	ATG	Responder	13	Male	White	Not Hispanic, Latino, or Spanish Origin	0.295466	DR3/4	recent or past infection	negative	4	312	0.144	0.024	40	Negative	Positive	Positive	Positive
087	ATG	Responder	13	Female	White	Not Hispanic, Latino, or Spanish Origin	0.280281	DR3/4	negative	negative	507	195	0.263	0.219	160	Positive	Positive	Positive	Positive
088	Placebo	NotResponder	20	Female	White	Hispanic, Latino, or Spanish Origin	0.297602	DR3/3	past infection	negative	91	267	0.1	0.173	0	Positive	Positive	Positive	Negative

## Sheet: Methylation
PID	Visit	CD3G	IL4	TIGIT	CXCR3	ARG1	MPO	TBX21	CD27	EOMES	CD274	CDKN1C	CTLA4	ETS1	FOXP3	IKZF2	IKZF4	IL2	IL2RA	IL2RB	IL10	IRF8	ITGAL	MAPRE2	MYC	PDCD1	PDCD1LG2	RUNX1	S100A6	TNFA	TNFRSF18	TNFRSF25	TOLLIP
001	Baseline	#N/A	76.415	62.9032	60.6838	#N/A	13.9355	74.8546	0	3.67647	10.3896	7.39611	91.5846	92.0213	88.166	91.4474	96.9951	#N/A	93.1619	84.1418	#N/A	0.813008	85.1562	0	#N/A	46.1059	31.3225	0.4	0.495061	85.3068	88.3575	25.6554	95.9016
001	Week 12	70.56	79.195	73.6842	66.3821	#N/A	19.7286	74.6762	0.409836	5.40541	14.2857	4.50525	92.4658	92.8389	89.8352	91.2556	#N/A	#N/A	#N/A	85.2682	#N/A	0.422835	88.9868	0	#N/A	51.0597	34.632	0	0.239791	88.3217	90.4916	27.9678	95.614
001	Week 48	74.125	78.6	68.6217	63.5464	93.0233	11.8905	77.1399	0.416667	4.91803	13.0841	3.37299	93.0496	90.9091	92.7693	96.9163	97.7941	#N/A	93.4991	87.1278	#N/A	0.406504	91.9847	0	#N/A	44.1118	34.5622	0.606061	0.259106	87.4787	91.6081	30.3846	94.5946
002	Baseline	52.845	75.755	52.4664	46.0092	96.9697	30.8435	70.3795	0	7.07651	10.3448	7.70383	87.2328	95.3252	92.3861	92.5234	95.3757	#N/A	84.8369	81.9819	#N/A	0.490196	74.8438	0	#N/A	35.9829	25.0954	0	0.364218	73.5386	90.9682	15.9624	94.9219
002	Week 12	62.015	79.185	52.1395	46.8421	#N/A	20.698	77.4458	0	6.74985	17.284	4.26364	90.9931	92	94.8784	90.4348	91.7468	#N/A	91.4286	81.4328	#N/A	0	80.7692	0	#N/A	37.7953	33.7278	0	0.236614	74.8699	90	17.5	94.1176
002	Week 48	55.055	68.475	40	43.585	#N/A	24.0726	71.8667	0	7.44681	15.3226	6.21458	89.5725	#N/A	87.8453	94.7368	#N/A	70.2703	89.9371	82.1877	#N/A	0.423729	73.7245	0	#N/A	38.4855	25.0557	0	0.244779	75.9465	90.0697	20.2703	96.4481
003	Baseline	57.4	76.775	66.3158	69.3506	97.3057	26.6103	72.0289	0	7.16332	9.90099	6.46393	89.5355	88.5246	93.1429	90.1235	95.737	#N/A	88.648	82.7667	#N/A	0	75.8621	#N/A	#N/A	31.2849	29.1937	0	0.234001	78.8823	90.0818	25.2294	92.1875
003	Week 12	#N/A	#N/A	62.0214	66.5062	97.4735	11.5599	74.6349	0	7.6226	14.1129	3.96479	91.8861	91.7431	92.423	92.7069	97.0564	#N/A	93.1059	85.7696	#N/A	0.737429	88.2258	0.377358	#N/A	44.4912	19.3228	0	0.260314	86.9628	89.9125	33.4239	94.4444
003	Week 48	62.535	71.115	67.8832	66.795	97.4567	26.7536	75.1956	0.680272	6.02637	8.69565	6.90217	89.6832	91.6279	93.1624	91.7904	94.4972	69.6133	91.498	81.2519	17.9054	0.505285	72.973	0.26178	0	40.4003	32.4606	0.117925	0.30133	70.6101	91.6726	14.5745	94.1667
004	Baseline	56.765	75.01	71.6129	66.0759	#N/A	27.9733	73.4207	0.595238	5.15971	22.7273	6.93431	91.1944	93.1507	90.526	89	95.7331	#N/A	92.1831	85.4339	#N/A	0.611672	78.1818	0.361011	#N/A	35.0168	26.1176	0	0.61776	81.1715	92.226	19.8225	95.6044
004	Week 12	68.73	#N/A	87.4342	67.4286	#N/A	22.3893	79.7646	0.609756	3.94737	#N/A	2.80338	94.3875	96.2264	89.3686	95.2381	#N/A	#N/A	#N/A	81.5082	#N/A	#N/A	#N/A	#N/A	#N/A	42.4779	#N/A	#N/A	0	84.6753	89.4524	#N/A	95.4545
004	Week 48	61.55	78.11	59.5244	63.8935	95.5224	22.6743	73.5839	0	4.19994	8.14815	3.07833	90.9667	87.3418	94.2789	94.3218	95.2851	#N/A	95.3968	84.8677	#N/A	0	85.5721	0	#N/A	32.8358	23.0882	0	0.361062	81.5681	92.3918	19.697	96.4706
005	Baseline	58.36	77.95	60.1375	51.088	96.5852	21.7989	73.232	0	8.47368	9.23567	7.41797	89.9585	93.8372	92.5011	91.6885	95.9677	#N/A	91.2806	83.2809	#N/A	0.444444	75.9804	0	#N/A	31.7647	22.4281	0.212766	0.630446	74.8067	90.6927	18.6508	95.107
005	Week 12	60.245	81.48	54.0816	56.8994	96.1191	22.6004	74.6667	0	6.59341	11.2108	6.82343	92.8902	94.3548	93.8336	91.7143	95.8458	#N/A	92.1708	83.3467	#N/A	0	83.5294	0	#N/A	36.1702	24.7406	0	0.681994	80.9413	90	20.8333	96.1832
005	Week 48	68.265	72.355	58.9124	49.8247	96.3689	22.6236	75.6306	0	4.85437	13.3721	5.0007	91.6094	93.9394	93.2203	94.5988	94.6293	76.7677	94.6755	87.3314	13.549	0.899614	80.3665	0	0	49.2891	42.2944	0.402145	0.296424	81.8898	90.8781	20.108	95.1852
006	Baseline	65.59	82.685	64.2202	45.3988	#N/A	15.1814	65.0265	1.16279	4.83092	12.7273	4.343	91.4858	95.098	94.1176	89.1473	96.4286	#N/A	95.6183	87.2795	#N/A	0	83.5294	0	#N/A	49.2891	28.1525	0	0.289207	80.3101	93.569	22.3214	91.4894
006	Week 12	84.155	#N/A	53.0035	49.9711	97.1245	8.55976	68.0062	0	5.58229	12.8049	3.43327	91.8169	85.5263	94.8994	95.3317	94.5887	#N/A	93.4659	86.6431	#N/A	0	92	0	#N/A	51.7007	22.2054	0	0.232715	88.6003	87.4831	23.2558	94.0887
006	Week 48	69.01	73.36	#N/A	#N/A	97.3627	#N/A	78.7435	0	2.36486	17.8218	6.76692	88.467	92.6606	84.8331	93.1238	93.5069	73.7931	87.5	84.2596	18.9125	0.550968	76.3473	0	0	35.8166	42.7731	0	0.328146	76.9693	90.785	24.0072	95.6364
007	Baseline	72.31	80.93	67	53.2895	#N/A	14.9045	74.8501	0	3.9267	13.7931	5.95238	90.6118	91.2	93.3884	95.4248	96.3721	#N/A	#N/A	85.6631	#N/A	0.359712	84.0426	0	#N/A	42.7984	21.8638	0	0.490207	82.4062	85.8189	25.7627	96.4602
007	Week 12	#N/A	#N/A	60.2459	48.8837	97.4848	19.916	67.6979	0.515464	11.8294	11.5385	6.84771	92.1777	91.9598	92.64	88.8889	98.8015	#N/A	93.2681	82.3867	#N/A	0.602497	82.6568	0	#N/A	37.1818	22.0369	0	0.295483	82.2521	90.05	20.9486	93.4307
007	Week 48	68.9	72.285	89.5523	53.9474	96.4142	16.2728	78.0191	0	4.58015	6.73077	7.09872	89.3566	92.3077	95.687	90.9707	94.3662	62.8319	88.3721	78.8492	30.6705	0.618239	66.7488	0.714286	0	41.0101	36.3853	0	0.257821	73.1392	92.5873	18.2432	95.3125
008	Baseline	52.09	77.73	48.1383	53.0575	98.054	27.7616	71.9376	0.45045	6.80412	12.6794	5.91429	90.4086	95.7895	91.2775	93.9236	96.8922	#N/A	89.1629	86.1055	#N/A	0.192308	80.4217	0	#N/A	30.8325	29.7859	0.277008	0.304282	80.6389	90.5914	21.2121	96.3158
008	Week 12	70.35	77.44	49.4715	51.2228	97.0937	23.1434	71.9251	0	5.17629	14.7929	4.88335	92.3885	95.0276	94.1746	93.4385	95.2978	#N/A	90.0424	85.7849	#N/A	0.418417	83.6466	0	#N/A	40.3879	27.163	0.459418	0.288256	84.5677	89.1032	21.7158	96.8966
008	Week 48	68.84	75.33	61.5385	48.4648	97.7901	18.8096	76.0885	0	4.26829	15.2709	5.87798	91.0943	95	93.3112	87.6481	95.8051	72.1154	92.4658	81.1048	11.7267	0.412689	80.1325	0	0	47.8896	48.2723	0	0.233936	80.104	92.5911	27.6316	94.3548
009	Baseline	#N/A	76.88	59.5238	48.3146	#N/A	22.1919	73.8179	0	4.27632	5.7971	6.26623	88.211	95.1807	92.6136	91.7582	98.7908	#N/A	90.7526	82.9191	#N/A	0	76.4706	0	#N/A	47.4026	25.323	0	0.22422	77.2582	90.5652	18.6869	93.9759
009	Week 12	60.425	75.62	64.3836	47.1945	97.0816	21.1454	75.8011	0.44843	5.22388	12.9464	5.74208	92.4335	91.3876	93.0233	92.236	94.4943	77.9736	93.9655	85.8253	12.1263	0.409626	83.927	0.277008	0	51.1011	43.1137	0.1001	0.299952	83.5536	90.2899	35.9788	94.847
009	Week 48	#N/A	77.1	60.3239	49.8527	89.8148	17.7228	71.4964	1.16963	5.42857	11.1111	4.64036	89.0909	92.6966	93.6444	95.8874	98.7936	#N/A	93.6782	83.7085	#N/A	0	83.4025	0	#N/A	47.479	21.8245	0	0.403838	80.8652	91.1855	26.9231	93.3333
010	Baseline	60.915	81.11	60.4743	63.4011	#N/A	22.8731	74.7399	1.0989	5	13.5922	7.70668	90.6844	91.5584	90.3907	93.3962	97.3333	#N/A	89.2857	84.8779	#N/A	0.790625	79.0123	0	#N/A	41.9492	28.4916	0	0.358773	75.8621	92.231	21.6458	95.2153
010	Week 12	69.155	74.725	76.6355	59.6535	#N/A	22.5391	80.1452	0	5.88235	11.3636	4.16001	93.5218	93.1034	90.0867	94.5205	96.9697	#N/A	98.3051	81.843	#N/A	0.74631	85.7988	0	#N/A	45.3782	25.8929	0	0.391319	81.59	94.0331	28.9902	94.1176
010	Week 48	69.775	81.9	73.6939	63.4682	100	20.4998	78.6116	0	4.12371	17.0213	3.94737	93.1204	79.6875	91.4343	95.9596	#N/A	#N/A	96.1201	81.3546	#N/A	0	86.3636	0	#N/A	42.8571	29.7297	0	0.247559	83.9817	89.6424	21.2766	96
011	Baseline	58.735	78.78	62.1277	56.135	97.7337	28.6817	78.718	0.961538	7	15.7692	6.0423	89.5857	93.4884	94.3957	92.8307	95.5359	#N/A	92.322	86.2612	#N/A	0.569805	83.631	0	#N/A	43.8122	31.0451	0.277778	0.291994	79.4486	89.9239	22.0657	96.0317
011	Week 12	64.76	76.71	53.1335	54.0607	97.1297	21.5169	74.7319	0.917431	5.6394	14.878	6.86616	91.8874	93.4028	94.4596	93.5301	96.814	#N/A	91.4875	88.0205	#N/A	0.53202	89.4198	0.497512	#N/A	47.9297	27.9576	0	0.257542	85.6072	93.2176	24.8227	95.3901
011	Week 48	59.05	76.945	62.963	49.5346	96.932	21.5103	77.129	0.858369	5.85586	15.4839	8.58033	89.8913	95.5056	94.2424	89.9642	96.4394	74.1477	91.9431	82.2544	19.9432	0.469035	81.6832	0.167504	0	43.2077	35.3947	0.087184	0.38877	81.4807	90.6398	19.7056	95.302
012	Baseline	62.56	73.165	68.8953	62.212	97.7186	15.4157	72.0543	0	10.4777	11.6	5.19145	91.1337	92.4686	94.0844	92.9134	94.4258	#N/A	89.5674	80.5907	#N/A	0.441503	75.2896	0	#N/A	36.6093	17.5848	0.2331	0.284098	76.9106	90.7502	22.2222	95.045
012	Week 12	52.1	70.025	59.5376	56.4103	96.2577	19.0243	80.3947	0.429185	8.0786	17.3913	5.25956	91.3252	90.5817	92.8058	93.7911	95.1861	75.7202	94.4056	86.6434	11.5066	0.510363	85.8574	0.327332	0	49.7729	49.3098	0.116822	0.281751	83.8917	91.9016	21.5283	95.5817
012	Week 48	62.07	72.865	63.4868	60.0707	96.7756	14.9426	74.919	0.603318	7.76567	15.9681	5.50915	93.0133	93.7405	92.9577	93.1818	95.4829	74.3158	94.0104	84.5216	10.2568	0.56116	85.2649	0.224215	0.19802	43.3741	45.9353	0.178094	0.343991	84.2243	91.494	40.5141	95.6701
013	Baseline	65.975	73.35	32.8553	47.7499	97.2097	19.2286	76.8433	0	6.63562	10.6667	5.43814	90.9238	93.9286	92.902	93.5574	96.715	#N/A	93.425	83.2226	#N/A	0	84.2572	0	#N/A	37.4429	24.1933	0.436681	0.208315	80.7674	90.9356	18.1208	95.8525
013	Week 12	44.12	83.52	41.2795	52.719	#N/A	17.9802	75.5519	#N/A	4.22535	10.8434	5.04587	92.1811	#N/A	93.3725	93.5065	92.1053	#N/A	90.625	83.9785	#N/A	0	77.2152	0	#N/A	28.1609	27.4809	0	0.422535	80.9798	#N/A	17.5258	95.4545
013	Week 48	58.495	76.375	33.2075	48.6467	#N/A	27.4676	72.4451	0.714286	6.52174	#N/A	4.8909	88.9958	94.2857	93.921	93.5644	93.5484	84.4444	88.3115	82.232	#N/A	0.31299	76.2626	0	#N/A	39.1304	38.6727	0	0.17661	76.8034	90.6923	18.314	94.864
014	Baseline	58.495	79.16	59.1133	63.4921	#N/A	19.3402	71.8432	0	5.55556	8.47458	6.84561	90.118	93.0556	90.8111	92.2727	92.8752	#N/A	89.7259	81.5391	#N/A	0.353992	78.7966	0.485437	#N/A	44.4444	31.2639	0	0.541273	77.649	88.7045	18.9964	96.3415
014	Week 12	69.595	78.275	60.101	62.1509	96.2494	10.5783	73.4608	0.352113	4.43623	11.1421	5.87641	92.5354	96.1988	92.5743	91.2874	95.4922	72.2727	89.8876	80.2283	10.2614	0.375262	76.7154	0.409277	0	34.4877	25.1552	0.20555	0.276835	77.1293	91.348	24.3937	95.7447
014	Week 48	64.995	79.8	47.3333	62.5633	96.0938	17.3856	66.7506	0.604235	9.81524	7.29167	4.72486	91.4254	94.958	92.8645	93.7853	95.8861	#N/A	85.8974	80.196	#N/A	0.579715	79.2727	0	#N/A	42.74	27.7986	0	0.296217	76.5836	89.8249	15.9292	96
015	Baseline	62.055	79.11	55.0725	54.321	96.5116	19.454	69.153	#N/A	4.9505	8.18182	5.57467	91.4722	90.411	94.4298	91.8288	99.1228	#N/A	91.3333	83.383	#N/A	0	80	0	#N/A	38.3562	19.4647	0	0.373706	80.0805	91.2058	19.6429	95.7143
015	Week 12	53.26	77.97	44.8529	52.7195	92.5373	30.6083	76.6318	0	7.03125	9.95671	9.3378	86.4567	88.7097	93.2027	87.4372	96.1584	#N/A	90.5755	83.6612	#N/A	0	75	0	#N/A	33.5135	21.9246	0	0.240573	72.4138	93.0952	19.5266	94.8276
015	Week 48	49.975	75.625	55.8011	48.5876	96.408	26.4096	77.679	0.283286	9.72763	12.3223	5.24394	89.9361	93.1624	89.8649	91.3462	96.1117	74.5174	92.9334	83.9714	15.6747	0.369357	78.8872	0.166389	0	47.0341	39.7208	0.0923361	0.280509	78.9576	92.0257	20.4584	95.3109
016	Baseline	63.845	79.435	59.8684	66.1939	#N/A	17.9113	72.1783	0	4.94505	21.7391	6.3557	89.359	90.7692	89.4626	89.7436	95.9213	#N/A	90.2364	80.0401	#N/A	0.641026	85.4545	0	#N/A	40.8696	31.8052	0.694444	0.425532	79.0668	87.5962	21.8579	94.4444
016	Week 12	#N/A	79.93	73.0769	68.1818	#N/A	25.8248	75.2419	0	5.26316	#N/A	3.95299	89.5765	91.1111	93.4211	97.619	#N/A	#N/A	#N/A	83.4174	#N/A	0	74.4186	0	#N/A	45.1923	30.3922	0	0	82.2165	90.3226	23.3333	92.6829
016	Week 48	69.51	74.655	62.6437	63.2787	#N/A	18.5902	75.0703	0.805408	5.99721	14.9254	6.29306	88.9273	93.6709	90.803	91.2879	94.4517	#N/A	92.711	83.0955	#N/A	0.522197	76.5306	0	#N/A	43.454	28.96	0	0.146355	78.1684	92.8375	21.7877	94.6154
017	Baseline	61.08	80.8	69.4767	65.5172	#N/A	25.0608	76.3962	0	5.90095	12.3894	4.09041	91.1605	94.7826	88.3774	95.1852	95.4706	#N/A	90.6008	85.0595	#N/A	0.314465	78.135	0.401606	#N/A	32.9087	35.7753	0	0.341686	78.1604	93.2924	21.2034	95
017	Week 12	69.21	78.22	69.8885	65.6455	#N/A	14.5157	77.5288	1.35135	5.34653	8.88889	4.40372	93.2804	92.7885	88.6397	96.281	94.2383	#N/A	88.1857	87.45	#N/A	0.407334	81.5029	0	#N/A	41.6162	26.3432	0	0.330065	87.6196	91.2682	26.0593	95.2381
017	Week 48	64.445	77.28	64.3312	65.809	98.1307	21.962	71.6688	0	5.9034	25	6.56682	89.6737	92.3077	90.795	88.3152	#N/A	82.5	86.6667	86.6404	19.5153	0.614201	82.7381	0	0	37.0304	35.8203	0	0.354174	83.031	91.5746	21.2121	96.0396
018	Baseline	57.685	76.425	54.1985	55.2632	96.2617	33.983	75.7991	3.0303	8.05085	10.4839	6.81694	90.3416	93.2039	94.33	91.3907	94.3881	#N/A	88.7907	81.0297	#N/A	0	80.9524	0	#N/A	39.7351	28.7907	0	0.397363	79.1585	91.5342	17.5573	95.7143
018	Week 12	64.88	78.395	44.5602	54.2857	97.991	29.0379	77.9494	0	6.88259	14.0187	7.58274	90.4762	91.5663	93.0287	91.4676	97.5754	#N/A	91.3943	85.1216	#N/A	0	87.0968	0	#N/A	41.25	30.094	0	0.321698	79.1837	90.3444	14.1509	95.7746
018	Week 48	54.275	73.185	42	54.1667	97.0859	35.5086	77.0187	0	4.27807	8.46561	4.61792	89.7396	93.8596	93.1889	89.9215	96.2001	75.814	92.1676	83.1132	12.8101	0.53982	84.5895	0.15083	0.383142	39.402	37.1342	0.305998	0.280583	78.6015	92.1708	24.8054	95.4357
019	Baseline	60.96	76.515	59.7015	65.4135	#N/A	22.2667	72.3005	0	4.21053	5.71429	3.55597	84.5783	89.3939	92.7374	97.9167	#N/A	#N/A	85.4839	82.7468	#N/A	1.07527	78.3784	0	#N/A	36.3014	28.6624	0	0.25	77.342	87.3413	22.3404	93.1818
019	Week 12	#N/A	77.055	66.2921	63.459	#N/A	9.70763	76.3545	0	6.31164	13.5338	3.98941	93.3225	93.2075	92.1102	93.9623	97.0143	#N/A	92.3077	87.6294	#N/A	0.729927	86.9658	0.331126	#N/A	52.2624	26.5758	0.374532	0.320011	85.982	88.6667	25.2976	93.1677
019	Week 48	69.58	77.27	55.5957	64.1632	97.3377	15.9279	68.9525	0	7.67123	8.73786	3.38802	92.1595	88.4298	93.5103	92.654	94.6176	#N/A	92.6802	83.9963	#N/A	0.727282	81.6594	0	#N/A	44.6121	26.9417	0.353357	0.184612	81.1975	91.4656	21.8543	94.6154
020	Baseline	65.82	75.395	53.5294	62.6427	96.7836	21.0195	64.4994	0.364964	4.59402	19.5767	3.70395	90.1622	90	93.1918	93.2886	96.6513	#N/A	89.6118	83.7159	#N/A	0	82.4615	0	#N/A	49.6252	22.2794	0	0.33476	84.7438	91.9271	36.7857	95.122
020	Week 12	49.035	78.05	51.5152	64.4342	90.6977	24.4557	68.6813	1.42857	6.59537	9.23913	4.7342	90.2248	95.122	92.4119	92.3077	96.9865	#N/A	89.6151	84.9101	#N/A	0	85.7664	0	#N/A	45.1456	28.877	0	0.236758	79.1978	91.5326	42.7835	96
020	Week 48	63.505	77.615	68.5714	64.193	96.4891	25.0498	73.0857	0.403226	3.48837	12.6582	5.42818	90.7925	91.9118	91.5254	90.469	95.9179	73.7705	92.4855	85.2708	13.31	0.615756	81.4749	0	0	39.595	37.8059	0.149254	0.404712	79.4991	90.0057	23.5144	95.8084
021	Baseline	76.73	#N/A	62.5	49.7232	95.1429	23.3665	75.7795	0	8.48416	16.1702	5.80476	89.2649	88.6463	93.8277	94.6502	98.4127	#N/A	86.3121	78.1841	#N/A	0	76.5957	0	#N/A	36.1526	26.3674	0	0.304659	75.8717	89.2168	18.9055	93.5743
021	Week 12	63.405	76.36	52.5773	46.2307	99.3056	24.5657	73.0505	0	7.69231	14.2857	6.01865	92.0598	93.9024	94.7775	90.9091	94.4425	#N/A	94.4444	80.5507	#N/A	0	84.8214	0	#N/A	38.6076	26.3883	0	0.273464	80.4476	91.3665	23.1405	96.0526
021	Week 48	56.93	76.25	69.7917	48.6222	97.3444	21.5693	69.5344	0	8.90052	12.1777	7.14332	85.6543	93.4505	91.5423	89.0439	95.5066	65.5462	91.2596	79.8491	20.9772	0.532669	60.1513	0.180832	0	28.5838	37.8839	0.119119	0.316895	68.188	88.2819	20.5798	94.0905
022	Baseline	58.73	78.89	63.5697	53.986	#N/A	22.7667	74.3675	1.76471	4.5082	15.2174	5.86515	88.2763	93.6019	93.2765	94.0594	97.8261	#N/A	89.523	85.4401	#N/A	0.49505	80.8017	0	#N/A	34.321	31.7949	0	0.459378	77.0694	90.6775	25.0984	95.6268
022	Week 48	67.02	77.695	54.3478	49.3322	96.4261	21.4603	72.3904	0.485437	5.11628	10.0478	5.24411	87.3505	94.2085	92.4152	93.5217	95.5209	71.2662	91.7922	83.6779	18.4883	0.656727	77.4425	0.198216	0.273973	37.5379	33.1978	0.188111	0.250325	78.0319	89.7701	24.5573	95.3964
023	Baseline	#N/A	82.335	43.2927	53.3101	#N/A	27.5209	75.8714	0	5.26316	9.52381	5.34249	90.2872	95.5357	92.126	92.827	#N/A	#N/A	#N/A	84.9757	#N/A	0	78.8018	#N/A	#N/A	45.8252	41.8033	0	0.28777	78.278	91.1243	32.7044	94.8718
023	Week 12	66.255	78.275	39.4737	50.7317	#N/A	20.0128	72.0779	0	6.48649	9.67742	5.839	92.4861	94.6809	92.6108	93.6508	92.5272	#N/A	85.1373	85.6509	#N/A	0	80.3828	0	#N/A	41.4557	29.097	0	0.370761	77.6531	88.6305	38.6667	92.6316
023	Week 48	67.255	79.33	42.6966	47.8531	96.5939	17.7871	71.529	0	6.15385	12.4324	4.15784	92.6855	95.5056	93.392	94.4444	96.5941	#N/A	91.4576	83.8426	#N/A	0.813008	84.9741	0	#N/A	42.9688	29.0404	0	0.158096	77.684	89.0625	34.188	95.2381
024	Baseline	54.63	78.44	30.3571	51.1588	98.3871	32.2537	72.9121	0.806452	4.74308	13.7405	2.82859	91.198	95.4955	91.6181	87.4429	97.9876	#N/A	91.0464	83.4075	#N/A	0	83.3837	0	#N/A	34.3407	28.8376	0	0.307537	84.127	92.8361	14.6667	94.8052
024	Week 12	63.68	78.08	34.3182	52.3483	98.2299	24.0297	71.44	1.34769	7.13043	13.41	4.96368	93.6612	93.8596	93.7552	92.9919	97.4355	#N/A	90.4605	84.1428	#N/A	0	88.6957	0	#N/A	39.3939	32.2976	0	0.464503	82.4872	91.6058	17.6796	94.7103
024	Week 48	56.66	86.15	30.4217	48.4089	98.5827	33.9403	72.9827	0.331126	6.73887	9.5672	5.48655	93.5335	92.4528	89.8667	90.7188	97.1065	78.9116	92.3913	83.7826	3.77113	0.481505	85.5444	0.286533	0	51.1593	34.6069	0.169348	0.209113	87.2221	93.3209	21.7573	95.8333
025	Baseline	59.31	81.32	66.4062	61.3534	#N/A	18.4555	75.7521	0	4.28571	17.5439	6.26961	90.7427	96.0526	89.1722	94.4099	#N/A	#N/A	#N/A	86.2649	#N/A	1.05542	82.5959	0	#N/A	40.3922	25.3521	0	0.382836	81.2183	89.1628	24.4444	95.1807
025	Week 12	#N/A	78.035	72.7626	65.2587	#N/A	18.8646	79.5528	0	3.82775	16.4179	4.41176	92.5122	91.358	90.9158	92.2912	92.6698	#N/A	93.5133	85.6941	#N/A	0.772302	90.0621	0	#N/A	48.5251	24.0077	0	0.345549	87.5541	92.5082	26.2187	96.3351
025	Week 48	67.64	78.14	56.8142	60.2547	97.0088	16.0154	70.2703	0.806452	5.65428	12.5326	5.26895	91.4491	89.4231	92.258	91.4397	94.2832	#N/A	90.8034	83.9875	#N/A	0.466629	85.0746	0.33557	#N/A	35.8657	21.7388	0	0.326247	79.3627	92.1831	23.301	95.0355
026	Baseline	56.57	79.205	62.7119	50.237	#N/A	25.6526	70.0318	0	5.9887	18.0645	5.48541	87.8162	94.0559	93.7656	88.5714	93.4309	#N/A	90.679	81.1745	#N/A	0.588195	71.875	0	#N/A	32.7245	25.4717	0	0.232198	79.1273	89.9037	28.0665	96.4126
026	Week 12	#N/A	77.765	62.1212	49.697	#N/A	15.3224	80.6285	0	1.36054	14.2857	3.68112	91.6244	92.1053	93.8462	95.679	#N/A	#N/A	#N/A	87.0497	#N/A	0	86.2069	0	#N/A	43.5897	27.8571	0	0.483272	86.9767	91.8994	49.2611	94.4444
026	Week 48	68.33	75.6	48.3051	49.9022	96.875	18.743	71.9994	0	4.81895	12.5	3.33428	92.9185	91.4634	93.2562	89.7959	97.6562	#N/A	93.3929	80.5411	#N/A	0	84.5679	0.44843	#N/A	34.1772	25.4237	0	0.275265	81.4858	92.9468	44.5415	94.47
027	Baseline	53.46	80.91	39.4231	57.1918	#N/A	28.9576	73.2822	0	5.49618	12.5	6.52523	88.9135	94.1176	92.8848	93.75	97.1092	#N/A	80.8586	84.6988	#N/A	0	78.6765	0	#N/A	41.206	35.641	0	0.661797	79.3563	95.1613	15.8654	93.75
027	Week 12	61.94	81.86	48.5477	56.3403	#N/A	30.6975	75.2208	3.15789	6.13333	9.7561	8.48133	93.1902	94.7368	92.2297	88.3621	93.3943	#N/A	89.9159	83.2674	#N/A	0.505051	84.8708	0	#N/A	37.1369	39.6491	0	0.429421	81.7008	90.2348	19.0776	95.4023
027	Week 48	59.11	77.385	45.2282	56.0122	#N/A	29.2954	63.3844	#N/A	10.631	#N/A	6.78733	92.7203	#N/A	94.2308	95	#N/A	#N/A	#N/A	76.8883	#N/A	#N/A	#N/A	#N/A	#N/A	54.8387	#N/A	#N/A	0	86.5772	#N/A	#N/A	#N/A
028	Baseline	55.685	77.095	61.8705	48.5656	97.621	26.4564	74.4821	0	4.92308	26.3158	7.38658	89.1431	93.4211	84	93.1373	#N/A	64.8148	90.5109	84.3234	13.4398	0.382411	79.9043	0	0	40.5172	39.5263	0	0.216673	80.0119	91.7869	20.2091	96.4286
028	Week 12	71.84	#N/A	50.3497	53.3364	95.3264	17.7775	72.9793	1.6129	5.5814	#N/A	5.38424	89.2235	92.2222	92.2581	93.7282	98.4835	63.5593	89.8601	82.6473	15.442	0.537936	80.7973	0	0	48.2592	22.1543	0.240674	0.379732	82.3409	91.5936	26.9076	94.1003
028	Week 48	66.22	77.85	58.209	45.035	98.2249	23.3133	75.8706	0	5.27523	12.1212	7.27055	91.7446	94.8718	93.578	93.5982	96.1609	69.8795	92.3077	84.1593	11.1263	0.420168	79.1401	0	0	38.7919	40.8907	0.209205	0.262633	82.9301	89.14	22.0513	95.5556
029	Baseline	#N/A	74.805	63.6364	59.4549	#N/A	22.0404	74.7155	0	6.39269	12.9032	10.182	90.8219	86.9159	91.7916	95.7576	94.2883	#N/A	89.8352	85.5754	#N/A	0.543494	80	0	#N/A	32.1101	24.0741	0	0.219807	76.4865	92.0513	25.2492	92
029	Week 12	59.44	73.47	64.3478	60.0614	96.4165	20.274	72.0094	0.641026	7.39645	9.30233	6.41711	89.6257	98	92.3825	91.3223	95.3784	#N/A	86.9895	85.0718	#N/A	0	83.7989	0	#N/A	38.4306	21.0283	0.347222	0.231297	81.5336	89.2857	28.5714	95.4545
029	Week 48	59.325	74.425	69.3182	60.1122	96.2396	25.69	79.8477	0	5.5794	8.77193	3.60169	92.4839	92.3077	92.5625	91.7603	#N/A	87.7551	96.9231	82.2342	18.1956	0	85.6209	0	0	33.871	27.9167	0	0.275513	83.8017	87.6978	22.1106	96.1538
030	Baseline	#N/A	80.065	64.8649	50.1299	#N/A	16.0442	75.8324	1.44928	5.76923	7.79221	3.99523	90.2806	93.4911	93.3822	93.0348	97.3684	#N/A	89.7959	86.3698	#N/A	0.795257	85.4545	0	#N/A	33.4416	18.9003	0	0.204921	76.8665	87.6289	25.3359	96.2963
030	Week 12	70.99	79.665	53.7879	57.508	#N/A	14.3929	73.198	0	3.33333	8.95522	3.41866	91.9699	93.8776	94.652	92.7273	#N/A	#N/A	85.2941	85.5698	#N/A	0.743505	89.2157	0	#N/A	42.4603	12.5786	0	0.404499	88.0559	91.0278	29.4479	93.6709
030	Week 48	73.46	78.515	58.1667	50.1464	98.0303	10.7448	65.4982	0.409137	5.54855	6.01336	3.5205	93.6287	88.7712	94.7211	94.3033	97.9485	#N/A	88.5676	84.8633	#N/A	1.05456	90.6463	0	#N/A	44.3227	12.5269	0	0.308956	85.1173	88.6536	30	95.2113
031	Baseline	66.74	78.12	30.5281	46.1121	96.07	16.6872	72.7078	1.1937	6.94554	#N/A	8.46998	88.8889	89.4737	95.2832	92.7083	95.5495	#N/A	91.4511	82.4479	#N/A	#N/A	81.5625	8.82353	#N/A	45.8881	29.3798	#N/A	5.00229	68.0269	90.8124	#N/A	95.1515
031	Week 12	68.74	79.57	31.3305	53.7348	97.2222	13.8001	77.3621	0	6.80272	10.6061	4.65509	92.2719	90.8537	94.6463	91.954	#N/A	#N/A	#N/A	85.1086	#N/A	0	86.4407	#N/A	#N/A	45.2465	21.9101	0	0.157806	83.0645	91.5632	16.8831	94.8052
031	Week 48	67.69	79.59	28.9362	46.7402	96.1929	13.2138	71.0566	1.07527	4.61783	13.8365	4.15005	90.5401	93.5252	93.4498	90.4553	93.6881	74.3772	90.4297	84.1656	12.3725	0.709835	78.4681	0.285714	0	46.2379	40.0334	0.240385	0.31041	76.3523	91.8133	25.3012	95.724
032	Baseline	#N/A	81.605	35.5705	49.723	#N/A	20.0567	73.6991	0	4.03727	18.4874	5.67531	91.4131	90.1235	92.485	92.4312	96.0945	#N/A	92.6667	84.0475	#N/A	0.819727	80.6701	0	#N/A	37.3938	27.8281	0.5	0.355609	79.1509	91.9475	24.0204	93.4579
032	Week 12	70.62	80.615	37.7897	54.1806	#N/A	18.4706	71.0825	0	3.64865	19.2857	5.52002	90.5875	91.6667	92.9779	94.7581	96.486	#N/A	88.8298	84.4551	#N/A	0.230415	82.4242	0.243309	#N/A	37.3737	29.5884	0.625	0.335237	81.0376	91.0614	25.6039	96.7347
032	Week 48	61.815	76.615	42.7586	40.678	93.5078	19.5699	88.1579	0	4.44444	11.4286	3.69037	93.2781	#N/A	93.293	#N/A	#N/A	81.746	90.5725	86.3117	6.95032	0.407365	88.5572	0	#N/A	51.6923	25.9376	0	0.187267	85.0983	88.3934	20.6061	95.8801
033	Baseline	49.56	73.425	65.4102	64.1991	#N/A	34.0994	72.9204	0	5.68862	18.4713	7.95796	88.8167	91.3043	89.4083	87.1845	94.6473	#N/A	89.7368	83.7739	#N/A	0.417553	81.3084	0	#N/A	30.6197	38.3279	0.385356	0.485068	77.8355	93.3448	22.1729	95.0355
033	Week 12	57.055	73.245	67.7778	64.3047	96.7191	21.4348	73.428	0	6.54867	10.8974	4.29144	91.56	95.4128	91.4163	90.4124	92.256	76.5823	92.8839	85.3829	9.35318	0.396469	81.4125	0.168067	0	53.7006	41.9537	0.205867	0.245062	83.3077	90.5869	28.6759	95.6823
033	Week 48	60.45	72.805	62.5	61.0919	96.7456	32.2227	71.6684	0	6.85841	11.5044	6.1657	90.0191	96.1722	94.5652	93.0091	98.3871	73.1092	93.1624	81.2823	12.2656	0.360619	80.3091	0	0	55.1643	38.28	0.155039	0.332681	81.2958	92.2607	21.6409	95.9707
034	Baseline	61.245	75	59.7403	59.0164	#N/A	22.9075	76.8636	0	6.31579	5	8.1644	86.9144	90.7407	91.6667	91.1765	94.4308	#N/A	88.0156	80.2434	#N/A	0	81.0811	0	#N/A	35.9551	27.2251	0	0.14881	77.2894	91.796	29.5238	95.2381
034	Week 12	71.22	80.805	67.0588	58.4396	#N/A	13.2978	75.0696	1.13636	6.45161	12.7517	4.15463	93.3795	93.9597	91.9914	92.3077	93.8095	#N/A	90.1141	87.3928	#N/A	0.609363	89.049	0	#N/A	41.1765	20.5882	0	0.523053	85.398	91.6051	26.9417	96.5517
034	Week 48	68.92	79.755	60.5096	65.0777	#N/A	12.1495	76.5683	0	5.29412	11.6279	3.98603	91.8046	94.8276	91.8242	93.4272	97.5147	#N/A	97.2309	85.3683	#N/A	0.573071	84.9231	0.460829	#N/A	44.7433	22.9642	0	0.347002	83.2322	90.5702	26.9488	94.9153
035	Baseline	57.405	76.825	71.6418	61.5641	#N/A	20.8797	74.5483	0	6.34921	11.7647	6.27162	88.3008	95.5224	92.1676	89.6907	94.6865	#N/A	90.738	82.8148	#N/A	0.304878	82.8947	0	#N/A	35.443	30.4207	0	0.33913	78.4262	93.5897	21.7284	94.9153
035	Week 12	65.715	80.98	77.2334	65.362	#N/A	15.2993	78.1927	0	10.8696	13.6364	5.20069	92.3881	91.2752	91.5842	91.4634	#N/A	#N/A	92.8059	84.9648	#N/A	0.841715	85.3273	0.877193	#N/A	41.784	25.3012	0	0.313492	83.3103	90.0844	24.4266	95.3704
035	Week 48	#N/A	78.79	77.8966	64.7204	#N/A	15.8488	76.5083	0.591716	4.64576	15.0602	2.38675	92.7711	91.9571	89.9483	94.4867	96.1558	#N/A	92.3077	87.5277	#N/A	0.617907	86.7882	0.238095	#N/A	45.5598	24.8527	0.27027	0.231484	84.7748	90.2628	25.3317	94.6154
036	Baseline	51.59	74.805	75.1773	51.0274	#N/A	30.916	71.6895	#N/A	11.2474	#N/A	4.76461	87.2146	#N/A	94.5295	#N/A	#N/A	#N/A	#N/A	53.2857	#N/A	#N/A	80.5556	#N/A	#N/A	40.4255	38.5417	#N/A	0	77.7293	#N/A	13.3333	96.875
036	Week 12	#N/A	75.94	63.2911	49.8903	#N/A	21.0595	75.2327	0.49505	6.33803	9.52381	6.4089	90.1308	91.8269	91.1041	92.0477	94.9042	#N/A	91.6156	57.8866	#N/A	0.746966	79.2359	0	#N/A	46.6189	30.8806	0	0.300163	80.13	90.8225	22.6981	94.5
036	Week 48	62.525	76.42	57.1895	52.7434	97.2382	17.7527	68.7532	0.462963	6.91288	12.3333	3.49868	93.1232	93.5484	92.4742	90.1587	95.0604	#N/A	92.1547	84.8497	#N/A	0.552638	83.4416	0	#N/A	43.1081	23.8636	0.276243	0.169754	82.5593	91.547	27.1318	97.0588
037	Baseline	58.525	78.185	60.2564	65.1656	#N/A	26.7032	75.2048	0	5.38462	19.1919	5.66067	88.7032	93.2432	91.2727	92.4242	97.7499	#N/A	90.2264	83.3166	#N/A	0.515587	81.1111	0	#N/A	49.2441	33.5211	0	0.404055	77.7994	91.7289	20.9709	96.1039
037	Week 12	50.8	78.555	64.8649	66.3529	#N/A	26.4611	75.0133	0.543478	4.60251	10.4839	7.93414	88.435	95.7143	89.4123	91.6364	96.7143	#N/A	90.4738	83.7382	#N/A	0.600295	74.6479	0	#N/A	48.3304	32.2061	0	0.345495	76.3739	91.5963	20.7934	95
037	Week 48	61.09	79.975	65.2406	63.4684	96.0558	15.5922	74.6579	0	4.64853	13.253	6.82633	91.0287	92.1569	92.7432	91.2127	95.439	#N/A	89.8683	84.3251	#N/A	0	80.9976	0	#N/A	53.038	22.2201	#N/A	0.211612	81.3612	89.6072	22.973	97.389
038	Baseline	55.02	79.265	63.0872	51.0152	#N/A	34.8727	70.2076	0	6.92641	11.828	6.705	87.819	92.5532	92.07	87.5817	94.8512	#N/A	91.735	83.7096	#N/A	0	73.2877	0	#N/A	36.3636	33.4286	0	0.147929	79.6334	89.4853	15.748	97.8022
038	Week 12	#N/A	76.485	62.5	57.7778	#N/A	26.3208	67.3913	#N/A	5	41.9355	1.80547	91.6667	93.75	94.8717	90.6977	#N/A	#N/A	#N/A	81.9699	#N/A	0	80.3279	0	#N/A	45.3782	41.1765	0	0	88.67	90.9091	18.6335	94.1176
038	Week 48	64.71	78.655	54.5961	49.4152	96.3576	22.355	68.75	0	5.44041	13.6364	5.33217	91.7372	93.1818	94.7894	87.4776	97.0077	#N/A	92.9795	81.9371	#N/A	0.308642	84.7025	0	#N/A	42.9114	32.1515	0	0.309647	82.4536	94.0044	17.0833	93.7198
039	Baseline	59.84	75.18	46.6667	65.1877	#N/A	23.5098	77.4889	0	4.63576	8.33333	4.93282	90.5495	89.3333	89.8188	87.5	92.7721	#N/A	87.5	85.614	#N/A	0.727282	80.7692	0	#N/A	39.7661	22.0884	0	0.37594	83.5821	87.4946	23.0769	95.8333
039	Week 12	#N/A	74.405	40.4348	63.6872	#N/A	15.926	77.0209	0	4.42478	10.4167	2.09034	92.5466	89.8734	90.0381	92.9825	97.0563	#N/A	87.0968	85.8699	#N/A	0.607908	85.1485	0	#N/A	47.3934	24.8201	0	0.350214	82.8102	92.7143	22.9692	95.7746
039	Week 48	64.71	80.245	46.6667	64.8225	97.0588	14.4349	70.6507	0	5.89744	9.09091	2.95819	92.0683	89.4737	92.0465	94.9275	93.0322	#N/A	93.2627	83.9812	#N/A	0	85.4167	#N/A	#N/A	39.4118	21.1466	0	0.283728	85.8193	91.2319	21.5827	98.2456
040	Baseline	#N/A	75.855	51.6908	53.18	#N/A	25.0535	77.1557	0	5.04732	15.3333	7.94182	90.5989	91.6955	93.8424	92.3754	92.6974	#N/A	96.3119	86.9116	#N/A	0.533519	81.4332	0.318471	#N/A	40	37.6378	0.425532	0.375358	82.5316	89.4828	24.96	96.1905
040	Week 12	58.5	78.84	50	53.7778	#N/A	31.0311	76.8459	0	8.73786	11.6279	7.05882	89.8608	90.4762	92.3077	94.4444	96.7742	#N/A	94.898	84.7727	#N/A	0	79.4702	0	#N/A	42.7835	43.7086	0	0.381952	80.2842	90.679	22.4561	92.8571
040	Week 48	63.33	80.195	34.7368	53.8186	97.7336	29.5194	77.3109	0.495244	8.65169	14.7059	7.93219	91.6564	95.1952	94.723	93.5982	97.4679	#N/A	92.7419	81.7846	#N/A	0	80.5486	0	#N/A	39.0625	37.4978	0	0.196788	78.2855	92.1275	25.3589	94.1401
041	Baseline	57.705	78.965	67.619	64.939	#N/A	24.7991	76.2304	0	4.23729	14.7059	9.30889	92.6448	94.6429	89.5777	89.0625	#N/A	#N/A	#N/A	81.501	#N/A	0	79.2453	0	#N/A	50.5051	24.8521	0	0.493875	80.5825	90.5969	19.5652	93.75
041	Week 12	68.01	81.945	62.037	63.5253	#N/A	21.5012	75.7454	0	4.67836	16.25	4.55578	93.7913	92.9032	90.0261	91.0714	97.0488	#N/A	92.3077	85.3958	#N/A	1.14117	85.3982	0	#N/A	54.0816	29.3103	0	0.543248	83.8524	94.1723	27.9898	96.9925
041	Week 48	73.345	78.42	68.9655	65.5391	97.9167	14.3858	76.0581	0	3.97727	20.5357	4.40929	93.1743	93.4783	93.0568	93.4978	96.1984	#N/A	96.385	83.7476	#N/A	0.45045	86.6013	0	#N/A	53.2743	22.6552	0	0.240252	88.2753	91.7949	23.6842	95.6386
042	Baseline	60.235	79.095	62.5	49.2492	#N/A	15.8897	75.7479	0	7.9602	14.9123	5.56402	87.8307	94.0476	92.6452	90.9091	94.8723	#N/A	84.5996	87.1877	#N/A	0.892822	80.456	0	#N/A	39.1437	31.3099	0	0.210324	79.3467	89.7672	25.4425	92.9825
042	Week 12	63.965	75.85	48.1818	53.5873	96.7431	23.6718	78.0054	0.255754	7.74194	14.0449	5.67666	92.861	93.4739	93.6471	93.7295	94.0756	77.0606	93.896	84.5217	13.0664	0.527046	80.4574	0.311526	0	51.997	35.9351	0.0655308	0.299683	81.2011	90.9888	21.6025	95.112
042	Week 48	65.1	77.495	56.0386	48.9526	94.9065	17.742	72.1805	0	8.96708	9.41176	8.62807	88.5891	90.4459	94.2586	89.6382	94.9798	#N/A	88.9182	80.1632	#N/A	0.573071	79.3478	0	#N/A	42.4069	23.0669	0	0.198382	79.4052	90.8437	24.7664	94.2857
043	Baseline	60.39	77.695	55.5556	48.4749	97.5137	18.5674	86.7271	0	1.49254	15.3846	4.65897	92.8367	92.8571	92.3077	89.6359	98.2558	77.2727	92.562	82.4173	3.81624	0.820521	87.256	0	0	41.1932	38.4859	0.347222	0.310613	80.4841	92.3814	22.0264	95.9375
043	Week 12	67.605	77.545	55.3846	46.5759	98.1132	18.1815	74.3557	0	6.76329	#N/A	8.37989	91.2249	#N/A	93.3756	85.0746	97.6923	73.0769	93.3649	84.0745	14.6618	0.294118	87.2881	0	#N/A	41.0714	24.1554	0	0.439064	81.9539	88.8927	19.7044	95.6522
043	Week 48	58.055	75.88	57.6271	44.2424	96.4618	22.7683	75.7594	0	7.15667	17.4194	8.48178	88.407	91.2338	91.5344	90.2796	95.4723	72.6688	93.3427	81.314	12.5833	0.793651	79.4161	0.249377	0	39.7351	29.4667	0.268456	0.408585	80.7798	90.3852	28.3041	95.2164
044	Baseline	58.485	78.015	68.1992	58.1428	95.0392	15.9026	77.2844	0	6.18982	9.67742	6.37375	91.653	89.0351	91.791	92.1806	96.1533	71.8563	92.9577	85.2992	7.36773	0.674987	82.7785	0	0	34.6698	38.648	0.187793	0.250719	81.0907	90.8522	27.5122	95.8707
044	Week 12	70.715	81.94	69.2308	60	95.8038	13.8025	76.9671	0.961538	6.79887	13.4615	5.3724	90.3253	90.7258	91.9463	91.3179	95.6092	76.4045	88.7179	81.5671	22.488	0.364631	80.1572	0.320513	0	42.7447	43.8578	0.315457	0.360847	78.9643	91.2593	18.1713	95.493
044	Week 48	75.13	81.655	61.1111	59.1339	97.0588	13.0471	77.4481	0	4.84988	15.3846	7.62948	90.0668	#N/A	92.3001	82.1429	93.3333	72.7273	86.2063	81.4958	14.7392	0.626965	72.4138	0	#N/A	25.641	33.0697	0	0.393968	74.7748	91.3476	22.9299	94.7368
045	Baseline	73.32	79.22	70.2857	60.7786	96.7742	10.7055	69.2988	0	4.66102	11.3725	5.05106	92.25	91.6168	92.7308	93.913	95.4895	#N/A	93.4827	85.6692	#N/A	0.568641	89.7216	0	#N/A	59.6623	18.6006	0	0.327024	84.4138	90.8608	24.3346	95.2096
045	Week 12	65.39	79.295	65.8307	62.8419	97.351	17.443	75.0509	0.416667	9.11111	8.82353	6.45298	92.3494	93.985	92.4948	90.9292	98.2196	#N/A	91.1328	81.5137	#N/A	0	82.516	0	#N/A	46.1538	21.1596	0	0.239195	79.2935	91.0796	25.0859	95.288
045	Week 48	59.505	77.135	60.5634	58.6022	96.3954	18.0141	77.1385	0	5.0885	13.738	6.43425	92.1375	92.2306	90.4473	92.5445	95.7014	79.6834	89.6171	85.0618	11.6005	0.754944	85.431	0.201613	0	44.0186	45.49	0.101523	0.201057	81.7018	91.2474	27.9854	94.2715
046	Baseline	63.765	78.05	61.5385	65.7993	#N/A	22.1522	78.1113	0	4.83871	42.6411	6.21142	91.5254	95.1613	90.4762	90.8163	#N/A	#N/A	#N/A	81.8391	#N/A	0.970874	#N/A	0	#N/A	41.3043	#N/A	0	0.649956	84.1558	93.6779	22.3214	94.2308
046	Week 12	#N/A	91.18	68.3721	67.3786	#N/A	18.6214	77.8972	1.03093	5.14469	16	5.62912	90.251	94.1026	90.164	91.2596	94.6779	#N/A	93.1861	86.2832	#N/A	0.584815	83.871	0	#N/A	44.4828	32.8947	0	0.471693	81.3073	92.9392	26.0274	95.1613
046	Week 48	63.325	79.315	66.4095	68.2086	96.246	22.044	81.3162	0.222222	6.10951	10.4167	3.88184	91.1111	96.2963	89.6933	95.0678	100	#N/A	#N/A	86.8145	#N/A	0.362319	86.1702	#N/A	#N/A	42.3576	26.9789	#N/A	0.358111	85.6552	91.9362	24.2857	92.7273
047	Baseline	56.1	74.43	56.4854	67.8219	95.122	29.5177	69.5312	0.485437	5.837	18.0822	6.76689	87.4052	92.3077	90.9534	88.4021	93.5833	#N/A	87.1079	82.2585	#N/A	0.621118	81.4332	0	#N/A	38.6083	29.8644	0	0.249006	77.1842	92.7116	21.0526	94.7712
047	Week 12	61.995	77.035	65.4321	62.4214	96.4255	18.9146	75.236	0.573066	4.09357	12.9129	6.74808	89.1892	92.7978	91.9753	93.2203	95.5583	72.8814	92.3944	82.5949	21.3786	0.674365	77.1704	0.16129	0.333333	48.7598	39.0281	0.161031	0.314702	75.5518	91.283	24.5283	95.0296
047	Week 48	54.725	74.495	57.4468	65.7394	96.556	28.9226	77.3402	0.638978	5.60345	16.4179	7.49461	90.173	92.7954	91.1475	92.6926	96.4141	74.1697	94.8649	86.2455	13.3242	0.696383	84.8004	0.247525	0.398406	40.1313	40.7916	0.181984	0.350778	83.8592	90.3483	26.998	94.8718
048	Baseline	58.915	83.88	66.0714	58.4071	#N/A	33.8651	75.151	0	5.91716	#N/A	4.61268	89.8955	94.4444	92.9898	94.5652	#N/A	#N/A	#N/A	85.1914	#N/A	0	76.6234	#N/A	#N/A	52.1212	27.0408	#N/A	0.436113	79.0531	93.6763	20.3704	95.6522
048	Week 12	57.325	72.64	48.5714	54.6944	96.1813	30.7635	74.2261	0.352113	9.50119	14.4578	6.00688	88.43	92.9348	93.2321	91.8899	95.765	#N/A	88.9491	83.2434	#N/A	0.357184	76.4023	0	#N/A	46.0722	25.9892	0.32	0.35114	76.3259	89.5147	18.0556	94.0928
048	Week 48	60.83	79.22	61.8056	51.7212	96.2301	25.4969	74.4844	0	6.13497	12.5668	5.40011	88.592	94.9458	90.1899	91.7339	95.6141	77.9783	91.9385	83.9911	14.6968	0.468401	83.1319	0	0	47.2222	40.6592	0.159363	0.215028	79.9621	91.8478	25.3133	95.3313
049	Baseline	61.66	78.07	48.1013	57.5866	93.5631	32.0063	76.6737	0.245098	5.22565	13.1653	7.4579	90.1544	93.125	91.7225	88.8707	96.8324	#N/A	89.2849	84.3564	#N/A	0.19685	78.3908	0	#N/A	41.7371	27.6446	0	0.21802	82.8877	90.7541	19.1358	93.2584
049	Week 12	66.15	69.805	44.2446	56.8141	98.7461	30.2286	72.5681	0	6.48968	13.0282	6.18129	91.1834	94.1176	93.0232	83.5514	95.5102	#N/A	89.9763	83.54	#N/A	0	77.3913	#N/A	#N/A	44.226	25.6118	0	0.186431	78.1214	91.0504	24.5902	95.5556
049	Week 48	62.66	74.565	61.4583	50.9148	95.9964	26.3119	77.3551	0	4.66472	12.3563	6.41544	91.8204	91.8519	93.8389	90.4637	95.8081	74.0053	94.5173	83.6063	15.2688	0.463067	83.9609	0	0	31.8182	46.0989	0.166667	0.273905	81.8423	91.2652	17.5815	95.5466
050	Baseline	61.855	77.6	48.1013	41.9629	96.8061	21.7575	76.853	0.675676	6.14754	18.75	4.53586	91.2522	94.2029	93.75	90.9535	97.0008	81.9923	92.9577	83.2678	13.7168	0.347055	82.4135	0.188679	0	37.0522	52.1323	0.386598	0.242443	83.966	92.4373	17.4408	95.6667
050	Week 12	53.775	73.81	59.4595	43.1361	98.4101	23.6925	72.5463	3.92157	7.71513	13.3333	7.4084	89.0071	93.038	92.2678	91.6667	83.3059	80	89.4366	81.8759	14.715	0.40282	79.6102	0	0	33.5563	39.0487	0.192308	0.315846	80.3866	92.9605	17.0183	95.6044
050	Week 48	61.835	73.945	49.0196	43.0825	#N/A	20.9409	59.253	#N/A	9.91552	#N/A	#N/A	94.1176	#N/A	94	89.7436	#N/A	#N/A	92.4904	55.7185	#N/A	0	90	0	#N/A	#N/A	30.1075	0	0	86.755	#N/A	23.8095	#N/A
051	Baseline	#N/A	80.52	57.551	54.1132	#N/A	24.854	75.7507	0.462963	4.329	15.3153	5.30116	90.2358	95.4466	90.459	92.0617	93.5577	#N/A	91.8605	83.6395	#N/A	0.485534	83.6697	0.473934	#N/A	42.7152	36.9299	0.201207	0.278681	82.1583	90.7916	16.9888	94.9791
051	Week 12	59.965	82.785	53.9749	52.8233	#N/A	26.286	73.3786	0.869565	4.64286	9.93789	9.4999	92.4017	92.4883	92.6861	95.614	97.1943	#N/A	90.7421	81.8109	#N/A	0.25577	83.0946	0	#N/A	47.9705	32.2414	0	0.537564	82.6826	88.429	19.0743	96.7105
051	Week 48	52.48	74.855	58.2011	52.3686	99.6894	20.835	70.722	0	5.17827	10.4623	5.37144	90.061	94.1489	91.9215	92.9797	94.5781	#N/A	92.6442	85.2773	#N/A	0.638984	82.9694	0	#N/A	46.7227	33.5185	0.33557	0.382269	81.2697	91.5582	19.4139	96.347
052	Baseline	53.965	79.235	64.1509	64.5013	98.0583	37.7463	76.9359	0	4.53461	10.4396	6.02662	91.7641	97.3684	93.401	90.8342	97.1831	64.8649	88.125	81.6537	18.4728	0.378106	79.9787	0	0	29.8182	19.7235	0	0.247542	77.5463	91.4286	19.6056	95.7143
052	Week 12	57.51	76.49	73.3114	68.0873	#N/A	34.0624	76.893	0.909091	8.33333	18.6528	9.0914	90.6114	#N/A	91.888	90.7407	96.8085	#N/A	#N/A	79.1457	#N/A	0	75	0	#N/A	37.2881	41.2037	0	0.375314	78.786	#N/A	24.359	94.9495
052	Week 48	58.215	79.66	67.1053	63.1796	97.2146	30.6116	74.6165	0.165017	5.29568	15.8759	7.84473	88.1737	95.9064	91.4804	88.5393	95.4654	#N/A	91.6659	85.4145	#N/A	0.486621	74.0066	0.285714	#N/A	31.2693	33.9041	0	0.33555	74.142	92.574	25.1852	95.9004
053	Baseline	#N/A	78.905	72.0779	63.6802	#N/A	27.0174	73.8289	0.735294	5.96628	15.9091	5.47373	87.6093	90.2542	90.496	92.7445	94.6598	#N/A	87.6456	85.6754	#N/A	0.590278	74.3363	0.295858	#N/A	42.6295	31.5131	0	0.237419	72.0096	92.8714	20	93.3333
053	Week 12	61.91	78.7	65	60.5993	97.939	26.025	80.773	1.26984	5.26316	14.1968	6.56638	90.0443	93.9655	91.8478	91.7694	96.1422	77.1971	95.3743	85.1468	15.666	0.645648	79.8215	0.20979	0	41.9668	38.9248	0.217014	0.264257	81.7226	92.4577	27.242	94.801
053	Week 48	62.555	80.085	68.1633	62.9886	95.5056	18.4912	78.2164	0	4.77419	10.2941	7.14618	91.8381	93.4426	94.1145	92.381	96.4501	#N/A	91.4696	84.7231	#N/A	0	79.2373	0	#N/A	48.7465	28.3349	0	0.120052	80.8841	93.2065	23.0263	96.2264
054	Baseline	54.405	78.12	61.7978	64.0112	96.2505	26.9336	74.0594	0	6.7033	15.1899	8.56983	88.8328	93.5897	91.9841	91.2791	98.4027	#N/A	93.2854	85.5955	#N/A	0.561957	78.0749	0	#N/A	40.9396	26.2195	0.327869	0.314028	75.9677	90.3847	19.4656	95.2607
054	Week 12	64.5	77.7	71.4286	63.0931	98.2143	20.1662	78.9854	0.793651	7.19697	21.875	5.13566	89.8785	93.5484	88.7468	91.6667	#N/A	#N/A	#N/A	85.0749	#N/A	0	77.1978	0	#N/A	48.9316	35.3659	0	0.391307	79.2138	91.5147	20.7317	96.2963
054	Week 48	50.415	76.2	66.443	64.8922	96.6913	28.3816	76.8141	0	5.23416	18.4573	4.29302	90.7897	93.8005	91.5152	85.5647	96.6469	74.1135	92.5325	82.3208	9.83616	0.497108	80.1116	0.361011	0.293255	42.9219	47.7097	0.225564	0.256374	81.7715	91.5362	23.2047	95.1538
055	Baseline	63.7	78.755	61.3333	62.9794	96.6332	20.8581	71.0656	0.689655	6.38596	9.0411	5.30524	89.7798	94.0199	89.5931	90.4351	#N/A	65.9436	89.3004	79.625	10.7493	0.712823	72.043	0.383142	0.228311	38.25	30.4119	0.352645	0.355773	70.3068	91.0084	23.3219	94.9713
055	Week 12	51.695	74.02	60.8247	63.8265	96.5753	29.9754	75.9439	0	5.35714	19.5876	6.93789	89.4643	84.6154	90.0832	92.1708	96.9202	#N/A	94.8381	83.1823	#N/A	0	82.5843	0	#N/A	33.4615	22.3758	0.543478	0.212334	78.3461	90.1515	16.5468	96.7033
055	Week 48	44.605	77.255	62.069	65.9114	94.9222	34.2898	75.3274	0	4.28571	11.7647	4.67671	91.7418	93.3884	93.8596	90.6826	95.9083	71.0145	93.913	83.7383	9.01548	0.613157	81.3531	0	0	50.4008	39.9186	0.315956	0.315597	81.7548	90.7283	25.6742	94.5652
056	Baseline	51.2	81.575	55.7692	48.1814	97.1935	32.6477	75.7869	0	6.79056	13.4286	9.53534	88.8019	93.9163	93.1217	90.128	97.9586	#N/A	90.5287	83.6026	#N/A	0.382411	78.0405	0	#N/A	28.5714	32.7052	0	0.40891	78.5768	92.1933	19.1375	94.686
056	Week 12	64.685	82.93	79.0323	56.4767	94.3548	23.7874	79.6617	0.719424	5.28	14.7287	6.75589	90.2957	95.0192	93.3836	91.2698	99.2537	#N/A	94.3939	86.2057	#N/A	0	80	#N/A	#N/A	34.3042	29.9672	#N/A	0.186749	84.8787	91.4142	16.6667	98.0263
056	Week 48	62.2	77.875	66.1458	50.3759	96.4045	22.1117	76.1478	0	4.92537	13.5802	4.92743	91.1661	94.4625	93.9791	91.4102	95.5612	74.6398	93.4132	81.3556	15.2152	0.559197	78.91	0.265252	0	39.4904	37.6899	0.176367	0.329203	74.0581	91.8556	18.5877	95.3688
057	Baseline	#N/A	#N/A	54.9858	57.0627	95.4342	19.2892	71.907	0.409836	6.47668	14.2466	6.77585	89.4811	94.8718	93.0961	92.006	97.7535	#N/A	89.0089	85.6984	#N/A	0.604235	84.3636	0.526316	#N/A	41.5873	23.6834	0.268097	0.306708	79.851	92.0757	27.4194	95.098
057	Week 12	51.04	75.675	53.6232	57.377	97.6909	20.1245	72.4138	0.174216	8.13269	10.0457	7.39293	90.1815	92.6667	93.6586	92.0663	94.4467	#N/A	90.2339	82.214	#N/A	0.475706	84.5758	0	#N/A	44.029	24.8782	0.376294	0.241938	82.7227	91.8665	26.2626	94.3343
057	Week 48	48.525	75.745	67.2316	56.1429	97.5058	22.2315	73.0833	0.52356	6.6313	11.9792	6.47999	88.7441	96.2766	91.8919	89.9563	91.4315	72.8155	88.8889	80.8826	17.6332	0.418063	72.237	0.207469	0	31.8381	37.0562	0	0.257349	75.6713	88.9307	27.2581	95.3333
058	Baseline	66.365	77.89	66.0714	51.3854	#N/A	26.2982	76.8504	0	7.47664	12.5	4.37668	87.0428	92.6471	94.2234	92.0455	95.4545	#N/A	87.1212	83.2362	#N/A	0.574713	80.8664	0	#N/A	37.6238	20.8333	0	0.261997	76.9841	91.5961	29.1169	94.6565
058	Week 12	73.395	79.235	59.9138	48.0167	#N/A	15.6123	71.5642	1.81818	5.97826	9.2437	3.3643	93.4524	95.0156	94.322	95.9128	96.3736	#N/A	93.5855	85.4076	#N/A	1.0019	85.9107	0.413223	#N/A	41.3551	21.2857	0	0.487806	83.2882	89.3678	31.2937	94.8864
058	Week 48	69.425	81.375	61.6438	48.2759	#N/A	13.8632	67.6707	#N/A	7.33945	#N/A	6.74924	91.5367	92.8571	94.4614	91.1765	#N/A	#N/A	#N/A	86.2353	#N/A	1.6129	78.5714	0	#N/A	37.0059	22.3077	0	0	81.104	#N/A	29.5302	91.6667
059	Baseline	69.45	79.18	71.7396	63.3296	97.6099	15.7373	76.0373	#N/A	5.67376	9.52381	4.7669	89.8955	#N/A	91.3721	94.8276	#N/A	#N/A	#N/A	86.8581	#N/A	0	87.5	0	#N/A	34.3023	21.8045	0	0.340857	82.5942	#N/A	30.4348	95.9184
059	Week 12	61.755	77.47	59.6708	61.756	95.3907	20.202	69.7375	0	6.6087	6.30631	5.54308	89.2286	93.5484	92.9701	92.0398	94.2521	#N/A	86.8472	82.7941	#N/A	0.527738	80.8429	0	#N/A	34.5679	14.6287	0.239234	0.199763	76.3413	89.112	25.8065	94.964
059	Week 48	60.02	75.32	70.1031	63.2318	95.7857	21.1642	75.7289	0.335008	7.90068	13.4986	4.6752	90.5415	92.0245	93.3934	92.6955	92.5974	75.8294	88.5106	86.9132	12.9913	0.392367	80.5171	0	0	41.5898	22.3306	0.175953	0.248637	79.8418	92.012	23.1295	95.676
060	Baseline	62.92	81.315	31.6981	44.3787	#N/A	16.2841	74.8994	0	5.84795	13.4328	3.26343	88.7612	94.4162	93.4805	93.254	91.0897	#N/A	92.0878	82.0617	#N/A	0.600606	81.0909	0	#N/A	33.6634	23.5135	0	0.275484	76.8606	89.5337	30.4038	95.6522
060	Week 12	#N/A	76.335	27.7778	47.0395	#N/A	23.0464	67.5736	1.02041	7.17489	11.8644	6.86708	89.6194	96.0396	92.6702	91.8919	94.2555	#N/A	89.1572	83.057	#N/A	0	77.0492	0	#N/A	26.4069	32.13	0	0.492095	71.6526	92.3729	30.7692	92.7711
060	Week 48	65.98	80.965	30.7443	47.6517	97.619	20.958	74.2303	0.471698	7.51108	8.84354	5.99099	89.3536	94.4	94.3426	93.7107	96.6111	#N/A	91.3506	82.4842	#N/A	0	84.8249	0	#N/A	34.9103	26.1252	0	0.283645	79.2144	92.134	30.2521	93.401
061	Baseline	#N/A	82.29	59.799	62.3037	#N/A	26.3777	75.5226	0	6.11855	18.8406	8.05378	88.0889	95.1807	88.7022	91.0217	95.6755	#N/A	91.8553	82.3193	#N/A	0	74.4	0	#N/A	34.879	24.6085	0	0.448433	73.7633	89.625	31.0855	95.8042
061	Week 12	56.53	77.27	59.6774	59.3206	94.4254	22.2288	73.4794	0	4.16667	15.9509	7.5929	92.2038	93.0435	91.0515	92.8463	96.2451	70.5882	91.5663	81.6121	13.0456	0.855148	77.5223	0	0	41.0822	41.7976	0	0.197419	75.2346	91.3337	19.1489	96.4286
061	Week 48	60.195	78.665	54.8807	58.5275	#N/A	21.677	71.7472	0	5.86854	8.84146	6.38009	91.8146	94.7368	91.563	87.9433	95.9023	#N/A	90.9213	81.2858	#N/A	0	78.1513	0	#N/A	41.2078	26.9725	0	0.138351	77.213	91.929	43.3824	92.7966
062	Baseline	61.92	73.725	66.2857	60.5797	#N/A	19.8188	72.0279	0.694444	7.00935	20.9302	5.02502	89.0983	95.5556	89.6104	94.186	95.2228	#N/A	88.8095	82.9249	#N/A	0.80973	77.1084	0	#N/A	32.5714	26.4	0	0.48861	78.8571	90.559	25.1613	95
062	Week 12	59.835	72.205	65.5446	60.1258	97.5633	16.1194	69.2697	0	5.76606	12.2857	7.09649	91.0301	89.7959	92.8998	92.5971	96.7175	#N/A	92.41	83.3676	#N/A	0.756276	84.0319	0	#N/A	36.8941	21.8402	0	0.3537	86.4338	90.8477	22.7704	93.6073
062	Week 48	61.89	74.755	55.8824	57.69	96.4157	21.2528	75.295	0	5.21327	14.8649	6.89995	89.4427	94.5946	89.3617	87.638	95.4754	69.7674	94.0476	82.2686	21.8016	0.31348	78.3654	0	0	42.0622	38.4523	0.242131	0.112519	76.769	92.3847	21.7778	96.1538
063	Baseline	54.945	78.475	62.3978	66.2047	#N/A	23.9177	74.2926	0.862069	6.60377	15	7.05128	87.0602	92.8571	90.0888	91.2698	94.0888	#N/A	91.8829	79.3944	#N/A	0.552638	77.3163	0	#N/A	39.8438	27.9245	0	0.500391	72.6576	84.9546	24.9032	95.1724
063	Week 12	#N/A	85.635	67.3267	65.6059	#N/A	12.6856	75.7568	0.947867	6.17284	15.9091	5.90693	92.4594	89.5833	91.0497	93.2584	94.1176	#N/A	95.273	86.001	#N/A	0.763867	86.6162	0	#N/A	55.6904	32.8947	0	0.217746	83.2058	89.3514	28.0738	94.4
063	Week 48	57.465	82.625	64.3519	60.479	#N/A	20.1486	73.372	1.05263	10.6218	6.25	7.61862	91.0035	90.3846	91.9911	95	90.4025	#N/A	88.3838	81.5117	#N/A	1.06964	81.2183	0	#N/A	45.0602	32.1224	0	0.289395	75.7082	88.4012	25.9174	93.6508
064	Baseline	#N/A	#N/A	67.3684	60.3261	#N/A	25.0639	75.8641	0	4	7.77126	3.82554	88.604	92.6471	86.9565	86.4865	98.6111	#N/A	87.0968	84.4852	#N/A	0	83.6879	0	#N/A	36.2832	27.673	0	0.263158	79.9486	92.7056	22.9572	95
064	Week 12	69.07	83.565	74.184	62.2449	#N/A	9.16245	75.7882	0.561798	6.4257	13.0435	4.18826	92.128	93.4694	87.045	93.0131	90.625	#N/A	96.3924	84.4923	#N/A	0.586515	86.6667	0	#N/A	47.0339	27.0023	0	0.356532	87.7735	89.7941	30.3716	94.7115
064	Week 48	67.93	79.12	70.7265	58.0368	97.5072	18.2836	75.8651	0.431034	6.18375	13.9932	4.9091	91.419	90.3226	91.4202	92.1141	91.0813	#N/A	94.4349	86.3633	#N/A	0.50641	84.788	0	#N/A	46.3077	24.7453	0	0.223212	84.5225	88.345	28.8973	95.1327
065	Baseline	54.895	77.135	60.9756	43.4659	#N/A	21.8843	70.0422	#N/A	4.47761	5.26316	4.26712	87.5264	89.1304	90.3846	85.7143	97.4359	#N/A	96.875	74.8739	#N/A	#N/A	85.1351	#N/A	#N/A	37.7047	24.4444	0	0.470017	79.8434	86.6643	19.4444	#N/A
065	Week 12	65.705	82.065	50.2488	49.5464	#N/A	18.7688	70.1754	0	6.32737	5.69801	5.64564	93.238	93.3824	94.57	94.2149	95.4577	#N/A	91.4273	82.2928	#N/A	0.310559	86.9697	0.217391	#N/A	41.484	23.1884	0	0.291246	85.7992	89.1337	18.408	95.8333
065	Week 48	57.26	79.185	52.7473	48.7583	97.6462	29.0117	72.4585	0.449438	5.81818	12.1019	6.22072	88.0909	91.4286	90.1363	90.2062	96.5999	70.297	92.6076	83.1739	15.1663	0.394527	73.2305	0.16	0	32.3217	37.0654	0.127796	0.247104	77.9725	90.7183	23.6091	95.4649
066	Baseline	50.76	71.89	61.5942	67.6486	97.2477	37.0701	78.5705	0	6.76941	17.8571	7.12733	91.0744	92.9293	92.3894	87.6791	100	#N/A	88.5135	84.0115	#N/A	0.505051	83.2558	#N/A	#N/A	26.4789	30.8244	0	0.362443	81.7333	91.7729	25.3623	94.5652
066	Week 12	59.42	74.47	73.4033	64.0544	96	33.0351	78.3415	0	6.70554	20.5607	5.72568	91.7279	92.4528	93.2217	92.1769	94.5358	#N/A	87.3566	83.5127	#N/A	0	86.2434	0	#N/A	33.8308	33.9869	0	0.366754	86.1714	90.3333	21.0526	93.8931
066	Week 48	57.415	70.7	60.5128	64.156	96.6689	30.81	80.2024	0	5.40541	12.766	7.20143	91.7196	96.4029	93.6842	91.8841	97.225	74.8603	91.5663	83.2965	15.4493	0.534568	82.0459	0.170068	0	46.5445	34.4042	0.108578	0.262485	81.2346	91.4766	23.1044	95.8377
067	Baseline	58.535	75.54	66.6667	64.9533	#N/A	29.0471	74.7105	0.694444	5.71429	11.5152	6.9031	89.4892	94.0541	91.7129	89.0476	95.5264	#N/A	89.7619	80.5736	#N/A	0.600649	84.7973	0.404858	#N/A	50.5495	35.2941	0.321543	0.410104	79.4298	89.8867	19.9013	94.5813
067	Week 12	#N/A	74.005	60	60.9756	#N/A	25.1566	72.0094	#N/A	6.97674	16.6667	7.27273	90.7638	94.8276	89.201	89.3617	#N/A	#N/A	#N/A	75.5989	#N/A	0	80.6818	0	#N/A	47.6471	29.5652	0	0.370391	79.661	91.0164	17.5532	95.3488
068	Baseline	58.86	70.265	51.3514	49.0409	96.4405	29.4254	75.5383	0.3003	5.51378	11.7949	5.48308	88.8867	94.0919	92.674	92.3132	95.7099	69.4836	92.3684	80.3158	16.878	0.429209	79.0134	0.2	0.257069	36.5114	42.2371	0.19802	0.176524	79.9165	90.034	17.5238	95.5556
068	Week 12	63.6	77.255	58.8235	53.0852	96.3154	28.5319	78.877	0.645161	7.33333	14.0449	5.088	92.4727	92.1053	89.1304	92.4051	96.3913	73.4127	95.082	84.2603	13.2978	0.575264	83.6983	0.242131	0	42.7861	40.1659	0.123153	0.257775	79.8545	91.241	40.4639	95.4397
068	Week 48	61.98	78.32	49.1379	51.1501	96.0267	31.165	76.0272	1.42857	7.12401	14.8492	5.8471	87.9831	91.8919	91.2351	92.469	95.0815	70.7182	92.1569	81.9153	23.021	0.51814	78.087	0.20284	0	44.898	38.917	0.238854	0.300967	79.2578	91.0638	23.5727	96.1538
069	Baseline	59.57	74.945	49.2877	66.8232	96.0244	25.6199	76.1976	0	6.60487	11.0687	4.51532	90.4351	93.4911	91.0688	91.9658	96.7107	#N/A	91.6031	84.2959	#N/A	0.775194	80.5217	0	#N/A	43.7414	29.4125	0.2457	0.167163	79.512	91.9014	25.0667	96.3801
069	Week 12	63.59	76.575	59.589	68.2299	97.8723	15.1731	78.0781	#N/A	6.03448	6.25	5.49749	90.6188	#N/A	91.0112	88.3929	#N/A	#N/A	#N/A	81.4729	#N/A	0	79.7872	0	#N/A	42.735	26.1261	0	0.36129	78.8337	91.6084	17.2414	94.5946
069	Week 48	57.79	77.63	57.8125	66.7075	#N/A	26.6464	76.7679	0.209644	5.45455	11.2782	3.94679	92.8429	93.0052	92.973	92.6244	97.6892	78.7115	93.6971	87.5175	7.65467	0.737556	88.6082	0.231481	0	44.4477	29.0975	0.119048	0.311054	82.0897	89.6498	24.1942	95.3386
070	Baseline	60.025	78.735	28.1768	51.755	96.875	36.5656	75.1033	0	4.55635	17.1429	7.09035	89.863	92.5926	92.7515	93.2432	98.6486	#N/A	86.4865	84.511	#N/A	0	83.5821	#N/A	#N/A	40.4059	32.4074	0	0.379204	83.3135	92.6551	39.3258	97.6471
070	Week 12	77.91	79.65	31.7739	54.106	95.3488	13.5764	74.7797	1.6129	3.44262	18.9944	2.56912	93.5355	86.8852	95.5286	93.8144	95.082	#N/A	92.5382	84.5547	#N/A	0.87726	94.2857	0	#N/A	53.871	24.375	0.487805	0.320001	89.9683	91.1377	47.8632	96.3303
070	Week 48	61.59	76.795	24.3902	36.2319	96.7153	17.0876	83.6637	0.854701	5.35714	11.9403	5.95936	91.3613	91.9355	95	90.2332	99.4382	74.2188	90.7025	85.7123	7.41186	0.618793	82.6783	0	0	36.1532	39.352	0	0.399293	83.686	90.4098	20.8238	95.3069
071	Baseline	59.28	68.405	48.7805	56.1481	#N/A	46.5433	78.2021	0	6.06695	11.0345	5.82	90.7771	95.66	91.3965	86.6744	94.7701	#N/A	83.3735	87.4535	#N/A	0.463052	81.4925	0.3367	#N/A	38.1356	23.0224	0	0.381333	76.5266	90.5045	25.8383	95.1724
071	Week 12	62.93	71.41	51.2397	56.6957	95.8793	26.8104	78.5088	1.41844	5.12309	12.5874	6.31788	91.038	93.2584	91	91.0428	97.8232	81.2766	91.1302	85.9258	16.1775	0.607186	82.0248	0.242131	0	53.0829	57.932	0.226501	0.440087	84.9736	91.1323	36.3636	95.7249
071	Week 48	61.63	77.505	56.8345	56.4681	96.9724	29.1728	79.5651	1.00503	4.62777	15.4696	4.29055	92.6433	91.9308	92.5876	92.8661	97.3908	79.7909	92.9825	86.4926	7.96503	0.903423	84.6964	0.240964	0	44.3418	30.4086	0.169635	0.245267	85.1099	91.3944	30.8026	95.2128
072	Baseline	60.635	76.57	38.6885	49.0909	96.309	24.9799	70.3371	0.480769	7.67085	10.2871	10.1655	88.2644	87.8378	94.1702	90.1235	96.64	#N/A	92.2464	81.1941	#N/A	0.503782	76.7241	0	#N/A	31.7919	17.3448	0.273224	0.209486	72.6368	93.4186	25.2078	94.7917
072	Week 12	64.405	79.28	47.5309	52.3184	93.8011	24.2908	75.5956	0	6.38446	13.7681	7.02171	92.4571	90.7216	94.2868	93.3162	95.5556	#N/A	90.2439	85.899	#N/A	0	86.0465	0	#N/A	35.102	16.1655	0	0.67913	82.7869	91.6502	27.5	94.8276
072	Week 48	61.015	72.745	48.7685	37.0522	94.2308	27.3091	75.5631	0	7.34463	15	4.69971	89.1905	85	94.1463	89.4118	99	73.7705	91.6667	81.6789	11.4127	0.282101	75.1286	0	0	39.3321	36.8924	0	0.443796	77.2752	92.6345	19.0669	95.6044
073	Baseline	52.77	76.835	51.3514	46.7707	96.3955	24.3164	73.3488	0	6.28571	8.04598	6.31149	88.4717	95.6204	92.704	92.8389	95.3955	#N/A	89.3206	83.6307	#N/A	0.523618	81.25	0	#N/A	32.7114	19.0141	0.158983	0.419568	74.5297	90.0269	20.9524	93.5754
073	Week 12	63.045	77	54.8077	49.4244	96.9388	19.7127	76.0499	0	8.27068	7.14286	8.17715	91.9162	95.7143	93.1683	88.3019	96.1233	#N/A	93.8899	84.872	#N/A	0	83.2	0	#N/A	28.6908	17.5299	0.719424	0	78.6787	90.0932	20.7143	93.3333
073	Week 48	58.23	76.26	54.6296	45.5488	97.2707	21.3532	76.0523	0.925926	5.50661	#N/A	6.82503	90.4205	94.5946	90.2326	#N/A	#N/A	85.7143	#N/A	85.635	#N/A	0.566775	77.2727	#N/A	#N/A	50	25.7255	0	0.124312	82.6792	91.0751	21.4286	96.1658
074	Baseline	50.535	80.28	69.1667	50.2683	#N/A	23.0682	75.3022	0.578035	6.60793	13.8528	6.02193	91.1466	93.6803	92.6692	93.7931	93.6471	#N/A	92.0807	83.7573	#N/A	0.463869	78.2692	0	#N/A	43.8308	34.0095	0.152905	0.273752	77.6235	92.51	17.2562	95.8101
074	Week 12	70.7	81.05	70	50.934	#N/A	9.58227	73.9192	0	2.64901	13.3333	3.87194	92.2747	92.1466	92.9299	94.1634	98.3871	#N/A	91.1765	85.2531	#N/A	1.2987	87.0813	0	#N/A	50.2415	26.4901	0	0.324939	83.5217	90.9867	21.547	95
074	Week 48	#N/A	80.18	54.4776	50	97.0582	20.3005	69.5652	0	6.41026	8.57143	5.40936	91.9207	86.6667	94.1961	91.5789	97.396	#N/A	92.197	84.598	#N/A	0	86.0465	0	#N/A	41.8398	18.256	0	0.315449	80	89.3835	19.0909	98.8095
075	Baseline	69.64	85.755	67.619	63.4731	#N/A	21.7615	76.43	0	4.11765	#N/A	7.20689	92.383	92.1053	90	92.7152	#N/A	#N/A	#N/A	86.7875	#N/A	0	82.9545	#N/A	#N/A	38.4384	32.8125	#N/A	0	82.2126	88.9502	25.9259	95.2381
075	Week 12	66.8	77.82	63.8889	65.5312	96.4286	19.161	75.9695	0.555556	4.329	11.5385	5.3103	92.2895	92.2018	92.4324	92.9266	97.1648	76.3006	94.9387	88.1998	6.5724	0.552273	85.7262	0	0	42.5708	33.0263	0.13459	0.263508	84.7586	92.0721	26.2052	96.9388
075	Week 48	67.07	79.495	53.3875	65.191	#N/A	17.5949	69.3801	0	6.62139	13.4694	6.0686	92.7684	84.6154	92.6722	89.2562	97.1767	#N/A	93.2749	86.2488	#N/A	1.16963	85.1485	0.414938	#N/A	44.3272	25.1694	0	0.198816	82.7749	92.5926	26.0274	94.958
076	Baseline	57.15	80.13	61.6	56.8685	#N/A	17.4451	73.085	1.04167	5.9375	11.6438	6.25608	90.6499	93.7313	88.4704	94.0476	92.8651	#N/A	94.7963	83.7221	#N/A	0.503165	78.4615	0	#N/A	48.5569	30.6947	0	0.359512	79.8417	90.1607	15.6398	94.4
076	Week 12	57.23	76.84	59.542	58.1197	#N/A	22.6869	70.3334	0	5.42636	10	6.66523	90.7216	91.3978	94.3944	92.5466	95.0968	#N/A	88.5965	84.1513	#N/A	0.945632	83.2258	0	#N/A	40.6877	23.9316	0	0.121065	79.9142	90.1579	20.4819	93.75
076	Week 48	64.415	75.505	48.6486	53.6283	95.3916	24.7463	71.6486	0	10.0917	18.6275	6.71523	90.4306	91.8033	93.8206	93.1159	96.4912	#N/A	92.3122	78.8279	#N/A	0	74.1071	0	#N/A	50.1608	24.6818	0	0.333411	75.7326	90.5388	23.3645	98.1481
077	Baseline	59.525	83.945	62.7907	51.8987	#N/A	30.8894	77.8012	0	7.22101	7.5	6.31587	90.7285	94.3182	92.5926	92.1687	96.7942	#N/A	#N/A	84.6483	#N/A	0	83.9286	0	#N/A	45.3416	31.2676	0	0.508059	75.414	92.3984	20.6897	93.1624
077	Week 12	72.1	79.895	44.3452	55.0485	98.5075	23.8746	72.541	0.49505	6.33117	9.09091	6.27684	93.5494	92.562	94.9339	90.6494	99.1723	#N/A	91.9689	83.7362	#N/A	0	82.7957	0	#N/A	53.6377	28.8202	0	0.340171	84.192	91.4724	24.2553	96.0526
077	Week 48	63.56	74.61	50	45.098	96.5248	27.9295	81.4372	0.628931	7.52864	9.52381	3.98173	92.7981	89.2086	94.1176	94.5098	95.2951	84.6774	95.1743	86.6351	5.21332	0.606748	89.3997	#N/A	0	52.4089	21.3312	0.171233	0.372628	89.6123	91.6766	26.4095	95.6989
078	Baseline	56.875	69.36	63.8554	50.0994	#N/A	21.3287	77.0127	0.917431	2.75862	10.3832	2.89291	92.3515	95.614	94.3633	91.2698	#N/A	#N/A	#N/A	82.5886	#N/A	0.462963	82.2222	#N/A	#N/A	36.1842	28.2051	0	0.259728	79.622	89.8239	20.7589	95.4545
078	Week 12	57.74	77.405	83.8528	#N/A	96.8618	12.1646	77.5661	1.2987	6.89655	14.6341	7.03383	92.2842	92.9329	89.2523	90	95.3413	78.1726	91.2568	80.4325	16.6637	0.611008	79.868	0	0	35.6858	45.509	0.123609	0.256879	83.718	90.5347	19.7072	95.1111
078	Week 48	58.475	77.055	49.0566	44.7318	97.0353	29.2076	75.7487	0	6.27178	#N/A	5.02593	89.3119	94.0217	91.954	92.5801	94.9676	74.4186	91.4286	82.4773	14.2901	0.542609	83.1646	0	0	54.0168	36.6107	0.106383	0.265411	82.8727	90.7212	23.221	96.2398
079	Baseline	69.54	81.055	43.038	46.3231	97.8261	11.8068	68.425	0	6.96594	12.6087	5.03891	93.0556	90.566	92.4988	92.4779	73.395	#N/A	93.7626	82.444	#N/A	0.632911	84.6561	0	#N/A	34.375	16.4933	0	0.131445	85.1585	91.6644	27.1493	94.6237
079	Week 12	64.935	74.59	42.6036	46.1834	97.2095	21.4841	71.6658	0	10.9397	8.64865	5.6387	90.6977	94.5055	94.1462	93.5733	77.4179	#N/A	88.6896	79.2821	#N/A	0	81.6667	0	#N/A	31.7039	16.7903	0	0.538135	77.7354	89.3308	20.462	95.1456
079	Week 48	56.24	76.785	45.8599	48.2556	96.9659	52.6316	79.4825	0	2.27273	7.8125	6.14841	88.6459	97.1429	93.1507	88.3392	97.0588	66.6667	93.8708	81.7281	24.2424	0.781298	79.1519	0	0	37.0717	28.8863	0	0.257401	75.7313	93.1178	16.2393	94.3262
080	Baseline	57.045	73.37	32.2917	55.5321	97.7886	17.5628	80.2611	1.63934	7.49574	#N/A	1.94343	91.0749	93.9394	92.5611	92.5926	93.0461	73.3333	90.678	86.6465	4.50203	0.561815	85.4809	0	0	52.3649	45.2257	0.289017	0.226122	83.3087	93.3104	21.7002	95.6284
080	Week 12	52.325	72.83	35.7143	58.3408	96.7051	22.9948	78.8235	0.909091	9.84043	13.3333	4.87884	90.6767	92.1622	88.6463	90.8487	97.0413	71.374	92.1933	83.5223	12.4652	0.555862	82.553	0.189394	0	45.8376	46.3396	0.168539	0.393524	83.3673	91.0284	21.1423	95.0893
080	Week 48	58.005	71.355	40.458	58.0077	98.4641	24.4184	78.7193	0	8.24524	10	5.07934	93.4122	92.8571	90.2222	94.6759	96.476	76	93.75	87.5741	7.74522	0.719441	86.8594	0	0	48.8117	33.2976	0	0.357377	84.8527	88.2188	26.8092	96.4706
081	Baseline	#N/A	82.59	62.5	59.6811	#N/A	30.888	79.3428	1.33333	4.8	13.3333	5.95238	91.5254	94.2308	94.1176	92.4528	95.0957	#N/A	92.1569	86.7576	#N/A	0.285714	83.2461	0	#N/A	34.4444	39.3401	0	0.358573	84.3114	92.7419	17.2152	96.0396
081	Week 12	66.8	77.07	65.8037	58.2506	#N/A	19.881	76.2003	0.393701	3.46683	15.0943	3.22654	92.3562	93.5551	94.8411	93.1398	97.7812	#N/A	91.8728	88.4016	#N/A	0.489024	86.8421	0.217865	#N/A	44.6429	41.5668	0.292398	0.370618	88.2225	89.8753	19.6629	96.1832
081	Week 48	63.865	77.17	57.4344	54.7765	96.7456	24.2331	69.1635	0	5.46265	15.3453	3.84501	90.9398	92.233	92.43	92.5926	95.2624	#N/A	93.2617	86.0418	#N/A	0.253807	84.8765	0	#N/A	32.3383	38.8753	0.4914	0.277969	85.3596	90.5074	16.2393	94.3548
082	Baseline	60.82	81.305	59.4937	51.634	#N/A	29.0411	75.1812	0	2.98913	13.8462	6.01149	91.7081	96.5517	92.0455	90.625	94.6302	#N/A	94.4678	84.3888	#N/A	0	80.9917	0	#N/A	45.3271	28.7293	0	0.677723	82.9457	87.0968	27.2189	93.2432
082	Week 12	#N/A	81.405	62.1795	50.9302	#N/A	12.8629	75.5168	0.8	3.20856	20	4.67622	91.9907	93.2961	93.5159	93.2773	97.6418	#N/A	94.4117	89.1098	#N/A	0.220264	89.0295	0	#N/A	50.1155	29.3051	0	0.319019	88.1611	90.8043	29.1028	92.8571
082	Week 48	74.485	82.905	56.6489	54.3162	95.6665	14.8711	74.5369	1	4.57111	15.011	5.43111	92.9814	94.1176	95.9757	93.1767	94.8595	#N/A	93.4789	87.1151	#N/A	0.462963	91.0053	0	#N/A	47.1046	22.5368	0.146843	0.466866	88.2173	91.3977	31.2629	93.8776
083	Baseline	#N/A	77.125	65.7143	62.0573	#N/A	17.9084	78.7713	1.69492	4.8951	8.10811	2.64912	91.3284	92.2078	90.8621	93.4641	97.835	#N/A	90.1559	88.1782	#N/A	0.711291	84.058	0	#N/A	40.5797	31.1856	0	0.252239	82.384	88.321	23.0932	94.3396
083	Week 12	#N/A	82.175	59.5506	65.6347	#N/A	17.8277	75.0368	0	4.37158	14.2857	5.60329	91.9756	92.3372	92.3502	92.6396	95.643	#N/A	91.0413	85.5386	#N/A	0.613768	83.5484	0	#N/A	49.0046	26.5574	0.4329	0.479589	80.8219	89.4472	25.2252	93.3333
083	Week 48	65.545	83.295	62.9559	60.9367	#N/A	20.9257	74.2683	0.37594	9.45166	12.1359	6.38307	90.7648	94.4149	91.6385	93.0612	94.3534	#N/A	93.287	81.9648	#N/A	0.457668	72.2798	0.37037	#N/A	41.1392	22.6919	0.515464	0.38121	76.7983	89.5889	21.7712	96.4516
084	Baseline	57.63	80.815	56.4626	49.3606	#N/A	32.0565	77.1931	0.632911	7.48663	14.2857	6.83002	91.5066	95.2586	91.7398	91.6667	96.7647	#N/A	89.8484	83.8201	#N/A	0.934906	78.7402	0	#N/A	36.2018	33.1742	0	0.348738	76.011	92.0272	18.5882	93.913
084	Week 12	72.865	75.54	59.6491	53.2591	#N/A	15.5827	61.1004	#N/A	5.27704	#N/A	8.75	86.9128	#N/A	93.8525	#N/A	#N/A	#N/A	#N/A	49.3608	#N/A	3.22581	66.6667	#N/A	#N/A	55.2239	23.6842	0	0.514142	78.0374	91.0599	17.2414	#N/A
084	Week 48	61.445	79.11	61.0687	47.1715	93.2692	49.1713	82.8571	0	4.34783	10.8108	5.31348	88.8254	97.0588	94.6594	91.866	#N/A	73.3333	91.6457	80.9864	26.2338	0.524938	71.6814	0	0	38.5042	29.2673	0	0.243934	71.4712	89.2628	16.092	94.2149
085	Baseline	#N/A	79.225	65.5602	44.2771	#N/A	29.1176	76.8993	0	5.62249	14.9606	7.55258	88.143	94.7368	92.236	88.665	97.4068	#N/A	91.6651	85.6854	#N/A	0.413287	81.1881	0	#N/A	41.7722	32.1277	0	0.681944	77.9935	90.2073	21.0923	93.6842
085	Week 12	#N/A	#N/A	78.125	42.7885	#N/A	24.4233	76.068	0	1.9685	#N/A	7.53999	93.6036	92.6582	91.1068	93.2914	#N/A	#N/A	#N/A	87.3278	#N/A	0	86.8132	#N/A	#N/A	50.116	30.3571	#N/A	0.107296	86.7171	91.1803	22.3529	97.5
085	Week 48	67.24	82.14	66.0488	47.9661	97.3964	21.4687	74.7877	0.478856	6.32663	17.1582	6.39754	91.3499	91.8534	94.2091	91.2489	96.8748	#N/A	91.2717	83.0009	#N/A	0.759147	84.38	0.235294	#N/A	43.9333	27.8275	0	0.421881	81.2686	91.6931	22.3214	94.8052
086	Baseline	60.735	81.93	57.8512	58.2173	#N/A	24.764	76.7739	0	4.58453	12.6761	5.73741	91.0038	88.5496	91.4754	92.0863	94.3237	#N/A	93.242	82.9165	#N/A	0	85.2459	0	#N/A	48.503	40.4984	0	0.485448	84.1727	91.0714	45.4545	95.6522
086	Week 12	63.925	83.52	69.9084	53.7037	#N/A	29.8289	76.3381	0	6.21469	9.84848	5.22557	91.7431	97.8261	94.9021	89.6175	95.303	#N/A	90.3567	79.0791	#N/A	0	81.3559	0	#N/A	41.3793	41.5162	0	0.525952	83.1023	89.9446	41.7582	96.6102
086	Week 48	55.085	78.66	#N/A	#N/A	96.1153	#N/A	76.9096	0	1.77353	11.9816	6.63696	90.5223	94.4134	91.9643	88.0597	96.5182	73.4266	93	81.0333	16.7903	0.368325	74.3056	0.3861	0	42.375	41.0451	0.343643	0.355744	77.256	90.2764	22.2826	94.8276
087	Baseline	51.955	83.37	67.6617	68.3374	#N/A	33.8676	75.5463	1.48148	4.54545	16.3636	6.39533	90.4265	92.5359	87.9846	91.4538	94.201	#N/A	88.8322	83.0532	#N/A	0.321035	81.0241	0.275482	#N/A	31.9905	40.1316	0.421941	0.266848	82.0264	91.9609	19.9442	94.7867
087	Week 12	71.635	82.29	71.5278	61.6438	#N/A	34.2232	69.1779	0.847458	4.54545	16.6667	6.82346	92.7536	94.2529	87.625	91.6667	#N/A	#N/A	90.625	86.1807	#N/A	0	88.1944	0	#N/A	38.2199	24.6753	0	0.250627	84.2308	87.5139	19.1781	96.9697
087	Week 48	65.135	78.685	63.808	61.4155	96.8085	19.3697	71.2906	0	4.90329	9.33333	6.99438	92.8455	86.769	93.0963	92.5926	95.6939	#N/A	91.6667	84.8112	#N/A	0	80.4124	0	#N/A	42.9293	25.8216	0	0.13369	83.5443	#N/A	22.9167	93.75
088	Baseline	59.685	82.71	65.5773	59.2423	95.185	16.458	66.83	0.591902	6.32452	16.2011	7.93162	91.2752	94.1441	92.9117	93.9423	97.1151	#N/A	92.0593	85.1746	#N/A	0.332226	81.558	0	#N/A	50.6643	20.3904	0.163666	0.258855	80.33	89.1583	21.843	95.1031
088	Week 12	54.075	76.315	70.1738	61.0209	99.0566	20.8923	67.6336	0	5.33708	13.5266	7.86883	91.3669	90.3846	91.5157	94.1606	95.4381	#N/A	93.1507	81.806	#N/A	0	81.1518	0	#N/A	47.2222	23.9011	0	0.304147	79.1058	87.9289	22.2222	95.5752
088	Week 48	55.27	75.32	63.0952	60.8744	96.3925	23.1635	75.2189	1.03306	5.12821	23.1076	4.20466	92.3003	95.8333	92.3497	89.8142	96.7201	74.0876	93.3638	84.9262	17.9892	0.501471	80.2246	0.322581	0	48.7622	44.2273	0.298954	0.274462	82.498	90.5484	19.7541	95.2537

## Sheet: Cytokine
PID	Visit	G_CSF	INFgamma	IL_10	IL_12P70	IL_17A	IL_1Beta	IL_2	IL_4	IL_6	IP_10	MIP_1alpha	TNFalpha	sIL2Ralpha
001	Week12	254.05	49.22	55.6	76.52	41.02	13.41	15.82	165.77	23.27	328.39	13.56	52.98	156.274
001	Week24	276.78	65.11	59.3	101.21	47.07	17.06	21.15	217.01	26.89	273.19	14.5	59.11	100.559
001	Baseline	282.63	55.34	60.32	93.34	45.4	16.68	19.67	187.21	34.53	214.44	15.66	59.77	108.281
001	Week2	347.72	57.57	108.82	57.21	37.95	12.98	15.45	178.66	164.1	2258	12.81	73.42	478.818
002	Baseline	266.92	51.29	54.53	69.77	37.72	13.36	15.13	211.1	42.27	152.13	11.9	36.81	65.7
002	Week2	301.49	50.15	59.28	70.71	37.72	13.36	14.62	235.68	44.62	669.12	11.4	37.76	182.772
002	Week12	269.6	49.59	54.53	66.94	36.18	12.73	14.11	209.04	37.98	193.34	12.25	35.54	93.859
002	Week24	220.94	43.4	41.32	56.75	33.09	10.44	11.89	157.59	29.81	144.03	9.82	30.48	64.968
003	Week24	250.81	53.55	60.47	78.38	38.5	12.89	13.77	165.85	25.71	105.88	10.55	37.12	52.34
003	Week12	318.64	56.85	55.94	86.51	43.91	13.57	16.06	180.3	29.09	181	12.01	44.31	100.736
003	Baseline	264.35	64.01	64.91	86.51	48.64	14.4	18.01	212.17	31.05	194.58	13.22	47.02	94.044
003	Week2	283.63	65.11	66.03	77.45	49.03	15.57	18.1	250.43	30.83	179.64	13.15	49.05	167.981
004	Week2	295.2	45.34	63.28	70.67	39.26	14.45	17.3	214.75	26.81	185.24	13.15	45.79	46.749
004	Week24	221.73	34.37	45.93	49.67	33.98	10.46	12.45	150.61	21.72	205.43	11.21	33.07	48.412
004	Baseline	282.63	43.14	63.28	70.67	37.95	13.58	16.56	199.96	25.56	238.57	13.24	47.95	49.734
004	Week12	304.56	53.94	63.87	75.54	45.62	14.96	17.48	206.31	31.45	280.71	13.89	51.55	37.423
005	Week2	278.16	53	76.76	64.08	39.56	12.9	15.07	226.64	35.7	351.3	13.58	47.7	230.245
005	Week12	272.66	60.71	54.83	71.18	46.28	12.56	15.97	212.17	33.92	151.26	13.58	45.33	86.659
005	Week24	288.24	59.81	63.45	80.32	42.37	13.36	15.3	194.67	31.71	128.31	12.8	43.12	37.928
005	Baseline	261.57	55.2	59.3	73.86	41.54	13.4	16.68	231.43	32.97	158.59	14.15	44.65	57.348
006	Week12	357.94	78.9	61.54	71.63	56.87	21.32	24.41	219.42	29.31	173.22	14.71	47.36	56.922
006	Baseline	263.14	52.88	48.3	56.63	40.17	14.95	18.09	148.14	23.86	142.08	13.33	32	47.938
006	Week2	828.8	150.98	70.36	98.57	111.57	34.5	42.71	164.81	26.46	267.23	20.23	45.81	143.159
006	Week24	244.73	59.05	52.04	59.69	45.69	15.57	17.83	172.84	27.55	633.2	11.54	47.7	66.25
007	Baseline	193.76	29.23	38.14	47.44	22.91	8.47	10.8	129.61	11.34	112.39	10.4	24.06	34.784
007	Week2	263.14	37.61	168.61	53.06	23.9	9.68	13.11	119.41	88.19	501.39	10.79	28.22	177.684
007	Week24	256.19	42.83	54.53	65.06	31.93	11.79	12.92	159.66	17.37	108.38	10.21	31.75	26.386
007	Week12	221.83	36.83	44.83	58.81	31.17	10.36	13.18	180.3	17.1	124.28	10.38	35.07	36.822
008	Week2	297.21	53.55	66.03	66.73	43.91	14.32	16.95	207.31	20.7	188.62	17.05	48.71	193.214
008	Week12	224.73	39.29	47.04	57.06	30.77	11.04	13.18	180.3	18.31	160.99	14.22	41.24	66.779
008	Baseline	241.9	46.41	51.76	63.2	33.98	12.39	14.98	200	20.23	153.72	13.58	44.31	75.086
008	Week24	242.71	43.4	56.9	58.58	30.39	10.84	12.23	153.46	18.99	304.88	13.07	36.18	53.22
009	Baseline	237.7	41.62	51.56	60.97	33.5	11.07	15.03	170.36	23.03	143.66	15.21	37.3	62.607
009	Week2	222.3	38.05	44.37	53.42	29.52	9.68	14.15	153.7	19.35	120.31	12.44	32	58.31
009	Week12	209.38	35.39	43.9	53.77	28.19	9.04	13.78	138.88	19.92	116.58	12.09	29.73	71.719
009	Week24	261.57	46.41	56.5	64.96	38.76	12.39	17.3	217.01	31.69	163.38	13.07	44.31	51.883
010	Baseline	250.85	34.92	52.08	52.49	31.78	11.16	13.39	189.34	37.77	145.25	11.49	40.36	55.8
010	Week24	198.98	28.79	36.31	44.67	22.58	8.28	11.25	138.88	20.07	161.14	10.09	26.96	60.124
010	Week2	250.85	51.44	59.43	61.03	42.33	13.07	14.7	193.6	30.49	266.83	12.81	42.54	138.365
010	Week12	228.24	33.83	43.88	52.49	29.57	10.28	13.01	170.08	30.49	119.1	11.02	35.63	32.57
011	Baseline	233.35	41.48	43.72	59.69	34.38	11.04	13.9	182.78	19.27	248.3	12.01	37.82	75.966
011	Week24	204.42	36.42	40.74	53.12	28.07	9.73	10.33	135.89	15.03	269.24	12.01	29.21	56.587
011	Week2	230.48	71.72	46.21	61.44	43.12	12.48	14.63	177.82	18.79	273.57	13.44	41.59	163.302
011	Week12	261.56	49.02	52.75	68.82	36.56	12.58	13.77	171	19.45	203.58	12.66	40.6	52.649
012	Week2	296.2	75.61	77.89	99.15	53.83	18.35	19.15	266.33	57.42	396.97	13.4	55.68	45.764
012	Baseline	233.35	59.05	55.94	80.16	43.91	14.24	15.52	245.7	48.23	415.53	12.01	43.97	66.804
012	Week12	277.6	75.9	70.05	98.64	52.08	17.27	17.48	235.68	51.96	244.61	12.53	47.52	44.743
012	Week24	220.94	58.96	55.12	76.93	39.66	13.05	13	182.33	42.76	180.41	11.33	35.54	51.659
013	Baseline	255.99	62.36	59.3	66.73	64.28	11.89	16.59	195.1	27.33	259.29	17.45	57.44	68.062
013	Week2	250.38	60.71	58.74	64.96	59.6	12.05	16.41	196.33	25.32	186.84	15.45	50.06	73.135
013	Week12	282.93	59.24	64.05	75.49	54.8	13.52	16.31	183.36	24.61	193.34	14.49	48.78	52.546
013	Week24	272.27	55.26	70.05	75.49	45.08	13.91	15.47	184.39	23.51	231.57	12.46	50.04	64.382
014	Baseline	282.63	40.94	50.61	61.03	40.58	19.07	20.67	182.94	23.02	122.69	12.12	43.62	47.831
014	Week2	350.77	38.19	84.72	63.9	37.51	20.08	22.29	193.6	23.79	192.48	12.47	49.57	113.4
014	Week24	218.46	47	42.14	62.94	44.96	12.2	15.26	135.32	21.46	130.23	12.9	45.79	48.684
014	Week12	282.63	45.34	52.08	62.94	41.46	15.31	18.21	189.34	21.46	128.74	13.32	42.18	56.524
015	Baseline	233.35	35.46	53.71	56.19	29.76	11.21	13.72	177.82	18.07	145.78	10.12	35.41	52.716
015	Week2	242.71	36.69	61.66	56.75	28.07	11.31	12.23	151.4	16.91	154.05	10.13	36.49	42.011
015	Week24	220.94	33.92	49.21	54.02	27.69	11.95	12.92	136.92	15.62	175.2	8.43	32.06	45.957
015	Week12	272.27	44.52	61.96	69.77	33.86	14.62	15.3	184.39	20.13	114.58	10.67	40.28	34.18
016	Baseline	219.72	39.38	45.52	48.13	31.34	9.17	11.77	142.58	13.84	105.6	12.44	30.99	46.385
016	Week24	263.63	37.65	75.16	59.12	33.1	13.24	15.63	189.34	23.53	131.22	11.67	48.31	77.202
016	Week2	202.89	40.28	45.52	46.74	30.18	8.79	11.48	131.46	14.3	113.24	11.31	32.75	62.053
016	Week12	214.56	34.06	45.52	50.94	27.2	9.42	12.37	149.99	13.84	135.73	11.09	34.52	79.594
017	Week12	206.79	31.42	43.67	48.13	25.22	9.04	11.48	140.73	14.61	138.12	11.46	29.73	48.261
017	Week2	260.44	40.39	50.32	52.96	54.12	12.89	15.35	167.93	21.72	465.06	12.73	49.75	121.799
017	Week24	202.89	31.86	39.06	46.05	23.57	8.66	10.95	137.02	14	121.13	11.24	29.98	58.982
017	Baseline	204.19	32.3	46.45	49.53	26.54	10.31	11.63	140.73	13.69	115.75	11.74	33.26	65.668
018	Week12	277.6	49.59	57.49	65.06	37.72	15.09	15.97	169.97	20.13	146.36	10.67	47.52	93.372
018	Week24	241.35	42.27	49.8	53.12	31.93	12.26	13.09	149.33	15.97	145.58	9.43	39.65	73.162
018	Baseline	247.56	45.04	49.26	57.94	37.57	15.24	17.48	185.25	20.23	159.07	11.54	50.73	110.867
018	Week2	274.94	52.42	66.45	70.71	40.04	16.65	17.06	196.72	22.39	158.25	12.04	58.35	93.152
019	Baseline	276.32	44.79	57.96	72.61	41.46	15.14	17.02	202.08	28.55	121.16	12.64	42.54	52.539
019	Week24	288.92	49.22	63.28	77.99	41.02	15.82	17.3	197.84	27.19	112.3	12.9	40.73	32.522
019	Week2	326.25	923.56	100.96	283.29	323.7	52.58	78.45	287.29	51.72	446.05	52.88	103.29	143.839
019	Week12	282.63	48.11	62.68	74.07	41.02	14.96	16.74	207.37	28.91	106.13	12.9	40.36	36.062
020	Week2	230.48	67.31	44.83	91.99	50.21	11.21	14.98	172.84	25.77	177.82	13.29	50.06	59.07
020	Week24	258.88	64.39	62.26	97.13	44.3	14.15	15.63	157.59	24.28	185.6	13.86	43.43	53.933
020	Baseline	272.66	81.38	55.39	119.92	61.16	15.07	17.48	209.74	26.22	167.63	16	51.07	71.187
020	Week12	274.94	75.33	62.26	116.58	52.85	15.55	16.81	174.09	27.67	165.82	14.18	56.63	46.078
021	Week24	218.2	38.92	44.52	51.32	29.61	10.52	11.2	141.06	15.73	161.28	8.6	28.57	75.051
021	Week2	274.94	58.1	64.05	75.49	41.98	14.62	16.14	194.67	23.84	231.93	11.76	42.17	93.013
021	Week12	274.94	52.42	58.68	71.67	41.2	14.15	14.79	190.56	20.13	135.83	10.74	37.44	40.842
021	Baseline	221.83	42.03	46.49	57.06	33.18	11.72	14.26	200	18.55	145.27	9.95	37.82	56.447
022	#N/A	341.61	50.89	55.88	76.72	44.51	14.32	15.33	181.07	22.41	118.96	10.29	48.82	45.394
022	Baseline	176.7	33.18	35.39	48.83	25.55	8.02	11.48	114.77	14.46	86.13	10.33	28.72	56.209
022	Week2	362.99	53.84	56.18	81.76	45.49	16.74	17.28	210.07	21.89	116.65	10.82	46.65	93.572
023	Week24	226.62	39.84	43.88	55.32	37.07	11.33	13.39	150.61	20.67	159.18	11.02	43.26	60.362
023	Baseline	219.72	34.5	45.06	53.77	27.86	9.8	12.52	149.99	14.15	218.76	11.53	33.26	76.428
023	Week12	266.81	46.45	53.25	68.73	42.77	12.89	15.35	180.8	23.79	143.35	11.94	50.47	68.618
023	Week2	292.06	48.11	62.09	71.64	45.4	14.45	16.93	204.2	24.55	181.58	13.56	51.55	72.183
024	Week24	223.67	39.48	45.69	53.12	29.42	10.2	12.57	194.67	29.38	159.77	10.06	39.65	84.536
024	Week12	264.24	48.46	59.28	63.2	32.7	11.79	14.96	223.4	32.96	256.68	11.26	47.05	93.622
024	Week2	364.38	76.48	92.18	94.12	52.08	18.2	21.96	296.88	45.2	161.66	14.99	58.51	251.33
024	Baseline	288.24	47.9	66.15	71.67	34.63	13.2	16.48	252.04	37.07	154.81	14.11	47.84	75.33
025	Week24	257.39	45.87	50.93	64.96	37.57	12.56	14.98	204.88	21.17	146.78	10.8	42.95	29.221
025	Week12	214.56	36.27	41.82	48.13	28.85	9.42	11.55	137.02	14.23	108.16	10.71	28.22	44.271
025	Baseline	241.2	37.65	41.26	49.67	37.51	10.11	11.88	150.61	24.8	114.41	11.02	37.82	40.895
025	Week2	260.44	39.29	59.73	51.55	36.63	10.63	13.01	159.29	31.45	567.62	11.4	42.72	81.308
026	Week12	255.65	39.29	54.43	57.21	33.98	12.55	18.21	174.38	27.56	108.56	12.56	41.09	52.558
026	Week24	264.35	44.77	62.1	66.73	36.77	12.9	17.12	229.03	32.55	179.64	15.21	46.68	57.633
026	Week2	323.17	72.17	66.24	94.34	71.04	22.45	27	289.33	42.26	123.71	16.17	59.06	74.59
026	Baseline	279.48	42.04	60.03	61.5	37.07	13.07	19.58	206.31	30.97	128.24	13.07	43.26	45.266
027	Week24	191.15	31.42	38.14	46.05	23.57	8.53	11.18	129.61	12.13	101.72	10.4	26.2	75.874
027	Baseline	196.38	31.42	38.14	46.05	23.9	8.66	11.03	127.75	12.45	96.91	10.56	28.47	99.326
027	Week2	348.8	45.61	62.75	64.82	37.25	14.32	14.56	186.13	22.31	253.83	11.26	39.33	174.056
027	Week12	193.76	30.1	39.52	46.05	22.58	8.41	11.03	131.46	11.82	93.81	10.33	27.71	64.233
028	Baseline	319.57	40.94	57.37	58.04	37.25	14.14	13.19	168.37	22.31	235.78	10.43	45.86	91.499
028	Week2	352.38	57.68	60.35	70.73	57.65	16.05	15.58	258.58	26.76	224.19	12.7	52.56	289.325
028	Week12	341.61	47.36	66.05	66.78	44.76	14.66	14.73	201.27	23.44	196.86	10.85	48.62	95.432
028	Week24	326.99	43.85	53.8	61.9	54.73	13.44	13.7	173.46	22.1	173.21	10	39.13	86.148
029	Week24	221.83	38.2	46.49	50.13	31.57	10.02	12.63	162.81	17.1	186.4	10.29	34.72	31.007
029	Baseline	222.3	38.94	44.13	52.35	29.68	9.68	12.52	151.85	13.84	174.07	13.56	28.97	32.841
029	Week2	211.97	35.83	43.67	51.64	28.85	9.42	12.37	142.58	13.84	174.83	12.02	27.21	35.162
029	Week12	267.13	44.22	55.11	66.29	38.76	12.9	15.52	212.17	21.4	253.62	12.85	39.88	30.599
030	Baseline	250.85	39.84	50.32	57.21	34.87	11.85	13.95	165.77	19.88	138.31	11.67	47.59	62.41
030	Week24	272.66	57.4	59.86	77.45	45.88	13.57	17.48	218.22	23.95	563.64	12.85	48.04	96.727
030	Week2	292.06	39.84	62.09	62.94	40.14	13.07	15.08	180.8	37.54	355.75	12.03	49.75	94.627
030	Week12	260.44	45.9	51.49	69.69	41.02	13.07	15.63	180.8	23.02	136.13	12.73	47.23	61.512
031	Baseline	244.73	42.03	49.82	60.56	33.98	12.05	14.98	197.55	19.99	188.18	11.62	40.9	40.658
031	Week24	242.71	41.15	50.98	64.13	31.93	11.63	12.57	163.78	16.91	127.51	9.98	33.65	35.945
031	Week2	322.62	48.61	59.3	68.07	39.16	12.9	15.52	214.59	20.7	931.43	11.7	49.72	117.394
031	Week12	288.24	46.77	58.68	71.67	36.18	13.2	14.28	188.5	19.45	133.07	10.96	36.18	38.899
032	Week2	218.46	35.46	42.72	50.61	33.54	10.63	13.01	161.45	17.73	131.22	10.83	37.09	44.116
032	Baseline	221.73	36.83	42.72	49.67	33.1	10.11	12.45	154.96	17.19	120.13	10.83	40	38.999
032	Week12	255.99	45.04	47.6	63.2	36.37	12.39	15.34	212.17	19.75	197.85	10.55	39.88	50.765
032	Week24	234.78	40.93	43.17	55.32	33.78	10.7	13.54	180.3	17.1	144.77	9.41	36.1	54.883
033	Baseline	211.97	39.83	45.52	50.23	28.19	9.68	12.22	141.66	14.61	128.08	11.88	29.98	118.747
033	Week24	383.8	54.43	76.6	72.72	44.03	15.36	16.6	218.83	22.1	369.63	12.45	56.88	125.411
033	Week2	387.21	47.36	60.35	65.8	37.74	13.97	14.39	186.13	19.58	274.29	10.95	41.11	144.205
033	Week12	380.37	49.12	65.75	69.74	39.43	15.19	15.24	198.75	20.22	234.5	11.6	47.44	99.234
034	Week24	219.72	36.72	47.14	52.35	27.86	9.93	13.26	162.96	19.49	135.53	11.67	30.48	45.57
034	Week12	240.26	38.05	51.56	52.71	27.86	9.8	12.67	149.99	18.04	191.09	12.44	32.88	47.545
034	Week2	253	52.43	54.83	58.07	45.21	12.83	15.84	164.81	18.62	114.91	13.68	34.52	56.776
034	Baseline	227.44	37.16	46.45	50.94	28.03	10.06	12.45	149.99	17.16	127.88	11.81	29.98	46.801
035	Week2	209.38	36.5	51.1	45.36	25.88	9.55	12.07	125.9	11.82	100.85	12.64	24.82	131.078
035	Week12	232.58	47.45	45.06	58.8	34.5	10.69	14.74	138.88	13.84	156.14	13.27	30.23	77.395
035	Week24	285.78	44.24	54.43	65.83	38.82	13.93	15.82	191.47	23.79	194.17	12.98	45.07	47.948
035	Baseline	217.14	39.38	46.91	52.35	28.19	9.93	12.67	144.44	13.23	157.68	13.17	29.48	60.934
036	Week24	288.92	43.69	1529	64.86	38.82	14.45	16.56	176.52	25.18	123.71	11.58	43.98	34.633
036	Week2	273.25	43.85	626.08	60.25	31.18	10.94	14.15	148.14	48.71	935.26	13.43	47.84	135.825
036	Week12	282.63	44.79	578.26	67.76	37.51	14.1	16	182.94	24.3	119.1	11.58	44.71	34.988
036	Baseline	217.14	37.61	282.69	54.48	28.85	9.87	12.97	127.75	15.22	151.49	11.31	34.52	50.333
037	Week2	183.28	28.35	38.14	42.95	22.91	7.83	10.2	115.7	11.34	123.6	10.71	28.47	53.231
037	Baseline	211.97	33.62	42.29	50.23	26.54	9.17	11.77	138.88	13.23	140.9	11.24	30.36	60.473
037	Week12	231.49	32.2	47.39	49.67	31.78	10.63	12.82	150.61	19.08	140.48	10.83	40	53.411
037	Week24	266.81	38.74	50.32	58.16	35.31	12.37	14.52	176.52	21.2	125.23	11.67	43.26	49.083
038	Week24	280.9	57.4	59.86	69.4	38.36	13.57	16.24	219.42	21.87	323	11.38	51.74	64.65
038	Week12	266.81	37.92	50.32	54.37	32.66	11.5	13.2	157.12	18.54	125.23	11.12	40.73	67.628
038	Baseline	279.48	49.77	56.19	66.79	46.27	14.28	15.63	189.34	24.3	176.8	13.24	50.83	68.132
038	Week2	269.99	76.69	52.66	63.9	63.25	17.28	19.67	184.01	22.5	132.7	13.97	42.18	163.888
039	Week2	223.59	37.61	46.91	48.83	33	9.42	12.52	141.66	12.92	188.68	11.38	31.87	78.672
039	Week12	222.3	36.72	45.06	51.64	29.52	9.68	12.22	146.29	14	113.24	11.88	28.97	65.119
039	Baseline	214.56	34.5	46.91	51.64	28.85	9.3	12.22	140.73	13.38	119.9	11.67	32	71.266
039	Week24	257.25	39.84	53.84	60.07	38.82	13.41	15.26	176.52	23.53	126.24	11.76	39.27	73.293
040	Week12	218.46	39.84	48.56	52.49	37.95	13.24	13.77	148.43	23.79	145.01	11.53	42.54	116.083
040	Baseline	301.45	58.13	70.39	90.34	49.33	18.9	18.76	218.95	37.65	126.24	13.97	53.7	114.57
040	Week2	276.32	53.11	60.91	75.54	45.4	19.57	17.66	204.2	33.36	137.83	13.65	53.7	96.991
040	Week24	241.9	59.6	83.28	108.65	44.31	20.67	15.52	200	35.07	136.56	12.32	47.7	109.261
041	Baseline	237.97	39.84	44.47	56.26	37.07	14.88	17.11	303.59	123.48	110.7	11.67	31.98	72.294
041	Week24	261.57	46.96	49.82	64.52	37.97	14.57	17.66	387.61	99.25	181.45	10.72	35.76	83.905
041	Week2	288.92	120.09	55.6	102.37	69.31	23.87	26.82	327.88	76.98	208.31	18.3	46.15	151.811
041	Week12	235.14	42.06	45.06	55.2	31.51	11.7	15.03	295.69	70.04	169.15	11.67	25.95	93.964
042	Baseline	288.92	54.22	66.24	75.54	44.52	14.62	17.48	248.17	50.88	324.46	14.44	55.49	65.977
042	Week12	359.47	53.84	66.35	71.73	41.61	14.32	15.92	223.83	36.17	467.79	11.53	54.53	32.514
042	Week24	348.8	63.33	68.15	82.78	45	15.01	17.11	228.82	35.42	366.27	11.86	56.1	47.265
042	Week2	285.78	55.34	67.42	77.5	44.96	14.62	17.85	242.98	46.2	155.52	14.83	50.11	62.503
043	Week24	323.29	98.3	56.77	64.34	80.14	13.26	14.04	153.06	23.95	166.89	14.11	61.97	41.177
043	Week12	383.8	123.45	66.95	90.96	98.32	17.77	19.64	203.79	33.07	196.63	16.98	83.34	40.398
043	Baseline	383.8	125.92	74.48	94.06	101.76	17.08	17.78	211.32	29.61	167.87	16.44	79.08	42.383
043	Week2	380.37	87.06	75.39	83.79	68.39	17.77	18.8	203.79	27.55	487.37	13.99	61.97	156.611
044	Week12	178.78	29.73	36.56	47.55	24.7	8.14	11.16	134.83	16.11	158.35	10.63	31.6	46.502
044	Week2	313.31	47.51	60.42	97.51	48.64	17.89	21.15	264.54	28.11	204.75	12.55	50.73	100.451
044	Week24	245.41	45.08	54.53	114.5	31.93	11.79	12.74	162.75	24.17	146.36	11.18	39.49	32.577
044	Baseline	178.02	27.04	36.99	47.44	20.93	7.19	9.29	127.75	14.3	98.01	10.64	26.96	56.877
045	Week2	266.92	49.02	49.21	77.41	37.34	13.2	14.28	196.72	21.61	100.82	11.29	36.49	80.354
045	Week12	269.6	47.9	50.98	76.45	36.18	12.73	14.11	182.33	20.36	157.87	10.96	34.91	67.53
045	Week24	226.4	45.08	42.77	62.27	31.93	10.84	11.37	143.13	17.37	110.04	8.85	29.21	68.25
045	Baseline	285.59	48.46	62.86	74.53	36.56	12.73	14.28	178.21	24.17	175.76	11.04	36.49	72.384
046	Baseline	244.42	43.14	52.08	56.26	34.43	11.85	13.95	197.84	39.02	136.13	12.3	46.87	57.269
046	Week2	191.15	34.06	44.83	46.05	25.22	8.41	11.4	151.85	22.19	227.44	11.67	33.26	61.829
046	Week24	156.79	32.74	38.14	37.21	21.59	7.13	9.06	122.19	19.64	153.81	10.79	27.71	56.008
046	Week12	191.15	33.18	47.84	46.74	25.55	8.15	10.88	151.85	22.19	188.3	12.23	32	57.768
047	Baseline	272.27	51.29	78.5	69.77	36.18	12.89	13.94	204.94	45.49	245.14	12.32	47.84	84.959
047	Week2	253.5	47.33	70.05	65.06	35.79	12.1	13.26	204.94	46.36	169.77	11.9	45.63	85.706
047	Week24	407.43	66.31	97.3	87.88	54.73	16.48	17.62	274.57	52.54	319.25	14.99	76.76	97.635
047	Week12	226.4	43.96	65.85	56.29	33.09	10.36	11.54	178.21	38.08	215.2	11.11	45.01	86.601
048	Baseline	255.99	46.96	52.6	62.32	44.7	12.9	15.16	200	19.99	217.44	11.77	42.61	123.281
048	Week2	267.13	49.16	55.94	67.62	47.07	13.23	16.06	212.17	21.17	243.13	13.37	45.16	99.489
048	Week24	274.94	56.39	60.47	70.71	44.69	14.3	15.47	182.33	19.45	191.87	10.67	41.38	98.249
048	Week12	221.83	43.95	46.49	52.29	40.75	10.53	13.18	177.82	18.07	192.16	10.12	40.9	115.101
049	Week12	269.6	64.96	63.45	82.27	45.47	15.71	16.31	206.99	24.83	211.76	11.08	44.06	58.546
049	Week24	264.24	63.24	63.45	79.35	45.86	14.93	15.63	193.64	25.05	174.08	11.08	44.38	57.025
049	Week2	267.13	60.71	57.06	77.45	46.67	16.23	17.83	219.42	29.09	247.11	11.46	45.67	71.742
049	Baseline	283.63	67.31	72.23	87.42	53.54	17.72	19.06	236.2	31.91	313.16	12.47	53.42	66.65
050	Week12	341.61	43.85	54.39	61.9	33.4	13.09	13.7	170.92	17.87	187.88	10.36	41.9	75.352
050	Week24	352.38	47.36	54.99	64.82	36.29	13.97	14.81	186.13	18.73	179.89	10.46	43.88	61.731
050	Baseline	312.06	40.36	46.69	59.96	31	12.21	12.67	160.73	16.56	154.94	9.1	31.58	58.743
050	Week2	334.34	43.85	56.18	57.07	33.88	13.09	13.7	178.54	17.43	180.6	10	39.13	75.839
051	Week24	285.78	45.9	62.68	65.83	41.9	13.07	15.82	193.6	26.19	183.52	14.36	52.27	62.395
051	Baseline	148.75	36.27	48.54	39.22	27.53	6.62	11.03	95.29	13.84	377.71	16.35	40.85	83.281
051	Week12	260.44	48.11	63.87	72.61	42.77	13.24	16.37	185.08	29.28	178.98	14.98	56.56	62.074
051	Week2	298.32	50.05	68.61	76.52	48.46	14.19	18.03	208.42	28.3	175.05	15.95	56.92	52.481
052	Baseline	163.45	26.17	31.74	40.57	19.78	7.9	13.93	109.21	11.82	127.27	11.24	20.41	45.647
052	Week2	191.15	30.1	45.52	39.22	20.28	7.9	13.26	114.77	14.91	828.78	9.93	22.68	70.791
052	Week12	250.81	41.43	49.21	63.2	32.7	12.73	18.48	163.78	18.53	122.7	10.89	30.79	36.276
052	Week24	231.85	38.92	45.69	55.83	30.39	11.95	17.15	155.53	17.26	148.29	10.96	28.57	42.185
053	Baseline	233.86	38.94	47.84	57.35	33.5	10.69	14.44	142.58	15.82	112.39	13.3	36.55	114.878
053	Week2	309.41	63.53	81.53	82.27	53.63	15.55	17.82	165.85	23.06	433.48	12.18	43.43	281.354
053	Week12	193.76	32.3	38.6	50.23	27.53	9.42	13.26	111.06	13.69	103.88	11.6	27.96	99.608
053	Week24	299.91	53	62.66	81.06	47.07	15.24	19.58	217.01	28.22	179.64	15.18	49.39	67.581
054	Week2	296.2	50.15	64.65	79.35	39.27	14.3	15.3	266.33	57.42	161.28	10.13	46.89	69.018
054	Week24	237.29	37.81	48.04	57.66	32.7	10.36	11.54	227.49	53.74	109.21	8.52	36.18	70.357
054	Baseline	264.35	43.67	53.15	60.56	36.77	12.39	14.81	264.54	50.32	171.37	10.12	45.33	84.125
054	Week12	242.71	38.36	63.45	54.02	31.54	10.84	11.37	215.2	47.89	1180	8.69	37.44	88.867
055	Baseline	355.93	70.79	66.35	80.75	55.21	15.01	15.07	178.54	25.16	165.91	11.86	33.77	42.016
055	Week2	272.66	64.56	60.42	76.55	47.46	14.07	16.59	217.01	28.22	152.74	13.15	35.41	56.364
055	Week12	266.92	81.7	73.66	90.63	53.44	15.09	15.8	182.33	28.42	171.84	14.37	33.96	36.771
055	Week24	248.11	75.9	69.45	79.35	54.02	13.05	14.45	163.78	28.74	130.7	12.8	31.43	42.345
056	Week24	248.11	48.46	52.16	66.94	33.47	12.1	14.11	167.91	18.53	129.11	10.44	39.02	67.384
056	Week12	240	49.59	53.34	67.88	33.86	12.58	13.94	163.78	18.76	166.2	11.18	41.07	78.462
056	Baseline	258.78	55.2	60.98	75.66	38.76	14.74	17.83	221.83	22.8	210.92	13.29	51.74	112.572
056	Week2	272.66	55.2	60.42	77.45	41.14	14.74	17.83	219.42	22.8	194.8	13.58	56.77	134.273
057	Baseline	307.97	60.71	50.93	67.62	44.7	11.72	14.81	195.1	26.44	200.24	17.3	32.65	45.899
057	Week2	291.8	56.85	44.83	64.08	41.93	11.38	14.08	177.82	25.77	185.05	16.13	30.21	39.804
057	Week24	253.5	45.36	45.69	59.5	33.47	10.52	11.71	149.33	21.27	117.03	12.53	26.98	28.027
057	Week12	272.66	49.71	47.04	63.2	37.97	10.87	13.9	175.33	25.54	203.47	15.84	32.65	36.811
058	Week12	201.59	34.06	39.98	43.3	23.9	8.92	11.77	133.32	15.97	190.16	10.48	28.59	55.937
058	Week24	217.14	35.39	44.6	49.53	25.22	9.8	12.37	146.29	16.19	134.53	10.71	28.22	52.28
058	Week2	350.41	35.83	68.46	54.48	27.53	10.44	13.19	162.96	95.57	983.91	11.6	35.28	217.551
058	Baseline	224.99	43.14	43.01	49.67	33.54	11.16	13.01	167.93	27.06	91.21	11.21	36.36	47.522
059	Baseline	285	45.87	54.83	68.07	37.57	14.07	16.59	217.01	21.4	395.64	11.93	42.1	101.318
059	Week2	244.73	43.67	49.82	64.52	35.18	13.4	15.52	190.19	20.7	308.03	10.8	43.29	68.768
059	Week12	183.34	30.01	33.82	42.44	25.51	8.83	10.41	124.5	14.62	155.92	8.38	32.65	75.119
059	Week24	242.71	42.55	49.21	63.2	31.16	11.63	12.57	153.46	17.61	317.12	9.51	35.54	56.468
060	Baseline	269.99	32.74	46.22	51.55	30.9	24.63	27.53	152.78	19.34	112.3	11.21	40.73	90.103
060	Week2	298.32	33.83	45.63	51.55	30.45	27.8	28.14	148.43	18.81	101.45	11.3	36.73	86.761
060	Week12	228.73	34.5	43.21	49.53	25.22	12.7	15.62	142.58	13.54	147.19	11.38	32.25	103.158
060	Week24	261.57	45.87	51.48	61.44	34.38	14.9	17.3	204.88	19.27	159.55	11.21	41.59	132.844
061	Week2	209.38	46.1	63.04	58.07	35.17	9.93	13.26	212.87	44.56	921.67	13.94	36.55	250.757
061	Week12	302.6	56.58	73.36	79.26	44.31	14.9	17.66	348.97	67.3	158.1	13.44	51.07	66.113
061	Week24	244.73	48.88	52.04	64.08	37.17	12.73	14.98	278.51	54.06	156.65	11.38	41.76	62.579
061	Baseline	390.62	63.33	71.76	89.93	52.78	17.08	17.53	350.95	64.28	176.09	12.89	58.06	53.775
062	Week2	323.94	48.61	61.54	65.85	39.36	14.24	16.41	214.59	20.46	184.16	13.29	36.45	94.779
062	Week12	278.16	48.61	47.6	64.08	41.14	11.21	14.08	172.84	20.46	184.6	12.09	33.86	60.131
062	Week24	277.6	58.67	59.87	83.24	43.14	13.52	15.3	188.5	22.17	163.56	13	34.28	33.745
062	Baseline	151.43	44.75	30.37	42.61	34	8.02	9.51	92.51	12.29	139.31	13.4	19.15	64.173
063	Baseline	183.28	34.5	38.14	51.64	26.54	8.41	11.33	114.77	14.84	161.33	14.49	30.74	70.666
063	Week2	235.14	34.5	40.44	49.53	24.56	8.53	10.88	111.06	15.97	232.66	12.57	29.73	254.899
063	Week12	313.89	45.34	69.21	77.5	41.46	13.93	16.74	185.08	28.3	130.23	14.36	43.44	95.768
063	Week24	219.72	38.49	44.6	58.43	28.19	10.31	13.48	149.99	15.67	175.58	14.12	32.25	68.822
064	Week2	228.73	44.75	45.99	60.25	32.17	10.81	13.48	144.44	14.61	128.08	11.53	29.48	110.72
064	Week12	260.44	47	51.2	63.9	42.33	13.15	15.63	174.38	21.72	100.34	12.12	42.9	56.414
064	Week24	218.43	47	47.84	63.54	33.67	10.94	13.85	151.85	15.22	158.06	12.51	35.03	57.519
064	Baseline	210.67	43.85	44.6	61.7	34.5	10.5	13.41	144.44	14.91	201.61	11.81	36.55	95.27
065	Baseline	304.13	85.19	67.35	87.17	51.49	16.18	19.65	353.69	86.78	150.21	16.46	54.12	44.74
065	Week12	298.84	95.69	77.59	84.22	50.52	16.88	19.32	315.17	83.06	127.31	15.3	56.63	44.792
065	Week24	258.88	60.96	53.34	65.06	38.5	12.42	15.13	282.64	73.09	108.38	11.44	41.07	46.318
065	Week2	317.31	100.97	82.13	84.22	48.96	19.28	21.13	351.67	82.31	118.45	14.56	59.29	60.741
066	Baseline	224.73	69.52	48.15	64.96	49.43	11.38	15.34	169.09	25.54	130.23	14.57	43.29	112.881
066	Week2	247.56	57.4	61.54	63.2	47.85	12.73	15.88	226.64	36.73	387.87	11.62	42.61	418.207
066	Week12	274.94	81.7	70.05	70.71	44.69	13.83	15.63	188.5	25.27	110.46	13.73	49.09	70.376
066	Week24	240	69.56	60.47	68.82	41.79	12.26	13.77	149.33	25.49	105.04	12.18	43.43	77.131
067	Baseline	260.44	36.55	62.68	61.03	37.07	13.76	14.33	191.47	31.93	116.51	12.3	47.23	103.594
067	Week2	260.22	43.96	64.65	66	35.4	13.13	14.11	182.33	24.83	109.21	11.4	39.02	86.794
067	Week12	282.63	41.49	65.05	67.76	40.14	13.93	16	209.48	32.17	123.71	13.56	48.67	96.509
068	Week12	352.38	55.61	58.26	67.77	43.06	14.05	14.56	201.27	27.75	177.52	10.36	47.04	86.575
068	Week2	341.61	46.78	53.2	63.36	36.05	13.26	14.04	176	19.48	143.87	9.51	37.54	83.871
068	Week24	315.82	49.12	49.64	59	38.94	13.09	12.67	167.1	21.89	147.52	9.48	34.76	79.834
069	Week24	390.62	48.54	66.35	72.72	39.19	15.7	16.09	213.83	24.96	307.61	12.45	59.63	67.916
069	Week2	250.81	40.6	72.46	59.96	30.39	11.63	12.92	155.53	20.13	295.61	10.44	27.62	129.427
069	Week12	220.94	33.37	42.77	52.22	26.14	9.89	11.02	138.99	17.37	168.08	9.67	36.81	55.64
069	Baseline	282.93	44.24	59.28	72.62	33.86	13.2	14.45	184.39	21.04	224.21	12.46	47.84	67.899
070	Baseline	269.9	107.09	81.86	103.06	77.85	14.15	18.01	285.46	57.63	332.92	16.99	57.1	104.201
070	Week2	310.64	107.64	100.69	101.21	93.7	16.4	20.54	276.19	60.07	1252	18.09	61.1	177.231
070	Week24	269.6	96.87	79.41	107.29	73.25	13.36	16.81	241.82	61.41	370.39	14.9	44.69	123.887
070	Week12	306.77	109.22	100.43	120.76	80.57	13.83	16.98	243.87	66.3	302.79	15.18	57.57	133.589
071	Week2	204.19	32.96	50.63	48.13	25.55	9.3	11.48	173.14	26.46	156.91	10.4	34.02	96.796
071	Week12	369.99	50.3	68.75	69.74	42.09	15.19	15.92	275.8	43.27	190.2	10.14	54.72	62.813
071	Baseline	185.91	30.98	46.45	42.61	23.24	8.02	10.42	158.33	24.41	125.23	9.52	32.75	84.999
071	Week24	383.8	49.12	68.75	72.72	41.12	15.36	16.09	261.04	40.21	263.72	10.14	54.53	98.637
072	Week2	271.28	49.71	70.54	71.18	39.56	13.32	16.41	240.96	37.35	162.9	17.42	42.95	91.684
072	Week12	261.56	54.69	65.25	75.97	37.72	12.26	13.94	204.94	45.78	154.81	14.93	40.6	49.61
072	Baseline	258.78	59.6	60.98	75.66	45.1	12.22	14.81	233.82	48.04	231.85	18.8	42.95	89.019
072	Week24	306.77	67.26	73.06	91.13	47.21	15.24	16.81	268.37	61.23	184.49	15.3	44.69	39.826
073	Week24	241.35	40.04	53.05	60.42	30.39	11.31	12.74	155.53	17.14	101.24	14.3	38.07	73.746
073	Week12	269.6	42.83	60.47	66.94	32.32	12.89	13.77	176.15	19.45	138.97	17.35	45.63	72.105
073	Baseline	230.48	35.19	48.15	55.32	29.56	10.87	13.9	177.82	17.34	144.77	13	47.02	101.617
073	Week2	248.97	76.41	50.93	135.62	46.48	24.88	30.28	266.87	51.64	190.4	14.43	70.04	296.926
074	Week2	271.57	41.76	52.08	61.03	37.95	12.55	14.52	178.66	23.02	229.5	12.56	42.9	94.494
074	Baseline	164.78	28.35	33.56	41.25	22.09	6.94	9.21	107.35	10.86	140.1	11.35	26.96	68.068
074	Week12	260.44	55.9	42.14	68.73	44.52	11.5	14.52	161.45	26.32	134.67	12.56	43.98	81.847
074	Week24	164.78	38.27	31.96	53.06	44.87	7.13	10.57	107.35	12.6	246.8	11.31	28.97	71.004
075	Baseline	172.73	27.91	34.93	40.23	22.25	7.45	9.82	116.63	11.02	124.42	9.68	24.69	58.665
075	Week12	180.65	30.1	37.68	39.9	21.59	7.39	9.51	107.35	10.86	108.16	9.18	23.18	92.216
075	Week24	224.73	46.41	45.38	58.81	33.58	11.55	14.08	175.33	19.03	155.19	10.46	35.93	60.531
076	Baseline	185.91	29.23	46.45	41.93	22.91	7.9	10.5	124.05	11.34	399.54	9.68	32.25	78.528
076	Week2	245.36	39.38	58.1	59.52	30.51	10.56	13.34	163.88	14.91	271.12	11.46	39.33	91.875
076	Week12	282.63	42.59	61.5	69.69	39.26	14.45	16	191.47	22.24	230.49	12.64	58.7	66.605
076	Week24	234.73	36.55	57.96	52.49	33.1	11.68	13.77	163.61	19.61	226.91	11.02	51.19	69.673
077	Week24	346.14	113.94	73.06	170.63	77.6	20.67	28.44	190.56	34.62	210.13	15.3	69.78	52.57
077	Baseline	280.9	48.61	62.1	73.86	38.76	15.24	17.48	229.03	21.17	203.47	11.77	42.61	63.037
077	Week2	269.9	49.16	54.55	72.07	37.57	13.57	16.59	197.55	18.79	101.15	10.97	36.79	144.913
077	Week12	364.38	92.77	74.87	132.38	70.48	21.75	26.19	189.53	27.45	154.24	13.53	56	61.192
078	Baseline	175.38	33.84	39.06	41.93	25.55	7.58	9.82	118.48	16.12	126.86	11.95	26.2	99.172
078	Week2	191.15	84.81	44.6	61.7	46.89	12.07	15.33	148.14	18.77	121.96	14.85	30.23	339.031
078	Week12	366.5	52.66	63.95	71.23	43.54	14.84	15.24	201.27	25.16	172.72	12.45	57.67	98.322
078	Week24	337.98	48.83	58.56	64.82	38.22	13.79	14.04	170.92	22.92	152.66	11.4	45.27	101.669
079	Baseline	253.19	56.3	53.71	64.96	51.78	12.56	15.34	264.54	49.56	203.9	12.55	32.99	77.77
079	Week2	264.35	48.06	69.41	62.32	40.75	13.4	16.06	261.02	53.69	427.95	12.32	35.07	144.017
079	Week12	272.66	70.62	59.58	71.18	58.43	15.24	17.48	294.67	53.04	222.01	13.76	35.41	83.161
079	Week24	253.5	55.54	60.47	66	40.04	12.42	13.77	227.49	45.59	190.77	11.04	28.89	56.629
080	Week24	394	57.98	66.35	85.83	47.91	17.77	17.28	216.33	25.36	278.12	11.99	62.36	54.529
080	Week2	366.5	58.57	61.55	82.78	48.4	15.88	16.26	206.3	23.74	395.13	10.78	50.99	114.338
080	Week12	380.37	55.02	62.15	74.72	44.76	15.88	16.09	208.81	23.13	330.02	10.92	61.97	79.895
080	Baseline	341.61	49.12	51.13	61.9	40.15	14.14	13.7	173.46	21.06	239.6	9.92	43.68	53.335
081	Week12	211.97	33.18	50.16	48.83	26.21	9.55	11.77	137.02	13.84	148.37	11.01	27.21	105.481
081	Week24	164.78	30.54	38.6	39.9	21.59	7.64	10.12	111.06	11.97	216.94	9.52	22.68	92.865
081	Baseline	198.98	35.39	48.77	48.83	25.55	9.17	11.48	135.17	15.07	176.71	10.71	27.71	99.781
081	Week2	372.49	33.62	97.63	46.05	25.22	9.55	12.07	129.61	147.59	1535	13.84	39.08	407.813
082	Baseline	298.32	45.34	63.87	69.69	44.09	14.96	17.11	197.84	24.8	118.07	13.11	57.45	57.867
082	Week12	269.99	40.39	50.61	61.98	36.63	12.89	15.08	182.94	23.02	90.63	11.85	50.83	58.859
082	Week24	202.01	28.95	38.65	41.35	28.46	8.88	10.93	130.92	18.27	106.4	9.94	43.62	56.949
082	Week2	279.48	52.55	60.62	67.76	48.89	14.45	16.74	197.84	27.56	103.11	13.97	50.47	141.19
083	Week2	237.7	51.52	53.89	57.35	36.17	10.18	13.26	155.55	26.66	149.93	14.73	37.81	71.324
083	Week12	237.7	45.2	53.43	57.35	33.17	10.56	13.78	164.81	24.28	164.77	14.12	38.57	67.445
083	Week24	266.81	58.13	62.68	71.64	41.9	14.62	16.93	193.6	41.04	128.74	15.58	50.11	51.931
083	Baseline	245.36	54.7	54.83	60.25	37.5	10.56	13.85	164.81	26.46	160.37	17.27	42.37	63.395
084	Week12	628.85	152.48	97.94	144.45	142.22	59.73	62.29	252.32	34.3	682.32	21.07	97.74	104.486
084	Week24	302.6	60.16	53.15	104.92	51.78	19.2	22.7	214.59	25.32	161.47	13.22	48.71	54.839
084	Baseline	263.63	40.66	54.43	61.03	39.26	13.76	15.45	189.34	26.32	114.94	13.93	45.79	38.082
084	Week2	376.92	59.76	65.15	70.73	39.67	15.53	15.75	236.29	20.64	178.95	10.85	43.49	99.047
085	Week12	250.85	86.9	61.5	117.59	68.23	20.08	24.88	150.61	34.3	184.38	17.56	56.2	45.998
085	Baseline	276.32	57.01	55.6	85.88	48.46	18.04	18.94	172.23	29.04	129.24	14.64	51.55	39.18
085	Week2	318.53	653.52	83.52	387.44	339.05	48.23	69.24	211.59	79.75	143.59	70.1	88.68	89.721
085	Week24	255.99	71.72	57.06	97.51	54.91	16.23	19.24	197.55	28.88	175.99	15.51	52.75	47.512
086	Baseline	193.76	34.5	49.23	55.91	26.87	8.41	11.33	142.58	19.13	170.67	11.31	30.74	72.206
086	Week2	247.56	40.39	115.07	59.69	31.57	11.63	14.08	197.55	26.89	732.99	10.97	49.05	308.924
086	Week12	244.73	43.67	55.66	71.18	35.18	11.21	13.9	202.44	29.97	263.37	11.29	40.22	86.727
086	Week24	250.81	44.52	57.19	66.94	32.32	11.95	12.74	172.03	27.67	173.89	10.36	37.76	60.785
087	Baseline	196.38	40.28	47.84	50.94	29.52	9.04	12.67	133.32	17.31	107.74	12.97	30.74	61.013
087	Week2	276.32	58.13	56.78	73.59	41.46	15.14	17.11	206.31	28.55	176.58	13.15	48.49	133.607
087	Week12	313.89	64.85	69.21	81.43	56.95	15.82	18.94	210.53	32.05	147.14	14.91	65.11	65.921
087	Week24	211.9	47.56	46.8	51.55	42.33	10.63	13.2	146.26	23.27	106.4	12.38	42.54	42.771
088	Baseline	218.93	39.84	45.38	55.32	30.37	11.55	13.18	167.84	18.31	187.29	10.29	37.13	44.052
088	Week2	272.27	48.18	61.66	68.82	34.63	13.36	13.6	169.97	20.13	243.89	11.18	42.8	35.385
088	Week12	250.81	45.64	49.8	61.34	31.93	12.26	12.74	153.46	17.61	280.69	9.9	31.75	49.019
088	Week24	417.36	55.02	64.55	83.79	45.97	17.6	16.43	216.33	22.31	175.37	11.13	50.2	45.956

## Sheet: CBC
PID	Visit	Neutrophils_ABS	Lymphocytes_ABS	Monocytes_ABS	Eosinophils_ABS	Basophils_ABS
001	Baseline	3.3	2.48	0.32	0.21	0.05
001	Day 1	10.2	0.34	0.5	0.1	0.05
001	2 weeks	16.54	0.79	0.28	0.15	0.07
001	6 weeks	2.03	1.06	0.52	0.15	0.06
001	8 weeks	4.74	1.46	0.36	0.25	0.06
001	10 weeks	3.87	1.78	0.33	0.17	0.03
001	4 weeks	3.04	1.73	0.25	0.16	0.07
001	24 weeks	3.19	1.69	0.26	0.19	0.05
001	36 weeks	3.29	1.61	0.4	0.19	0.05
001	48 weeks	8.37	1.64	0.59	0.27	0.06
001	72 weeks	4.29	1.47	0.3	0.2	0.05
001	96 weeks	3.18	1.78	0.23	0.16	0.05
001	12 weeks	3.92	1.38	0.54	0.26	0.08
002	Baseline	1.12	1.56	0.32	0.15	0.05
002	Day 1	3.72	0.47	0.3	0.04	0.03
002	2 weeks	7.95	0.99	0.39	0	0.02
002	6 weeks	1.11	1.19	0.45	0.08	0.02
002	8 weeks	1.64	0.87	0.42	0.1	0.02
002	10 weeks	1.52	0.82	0.31	0.07	0.04
002	4 weeks	1.65	1.28	0.47	0.08	0.04
002	24 weeks	0.87	1.14	0.25	0.07	0.02
002	36 weeks	1.08	1.16	0.37	0.08	0.02
002	48 weeks	1.06	0.98	0.19	0.1	0.07
002	72 weeks	0.78	1.43	0.32	0.07	0.02
002	96 weeks	1.18	1.27	0.34	0.06	0.02
002	12 weeks	1.07	0.95	0.37	0.1	0.03
003	Day 1	16	0	0	0	0
003	2 weeks	2.58	1.74	0.38	0.52	0.03
003	4 weeks	4.22	1.45	0.31	0.49	0.03
003	Baseline	2.97	2.24	0.48	0.31	0.04
003	8 weeks	5.52	1.55	0.45	0.72	0.05
003	10 weeks	5.55	2.1	0.43	0.94	0.03
003	12 weeks	7.52	1.85	0.61	0.97	0.05
003	6 weeks	4.92	1.42	0.22	0.46	0.03
003	48 weeks	2.88	1.6	0.43	0.48	0.03
003	72 weeks	3.72	1.5	0.43	0.45	0.04
003	96 weeks	4	2.02	0.53	0.6	0.08
003	24 weeks	2.2	1.51	0.34	0.32	0.03
004	Baseline	2.9	1.7	0.3	0.3	0.1
004	2 weeks	3.3264	1.3986	0.3078	0.3	0.0378
004	4 weeks	2.5	1.6	0.2	0.5	0.1
004	6 weeks	3.4	1.7	0.4	0.3	0
004	Day 1	2.3814	1.9332	0.405	0.6	0.0594
004	10 weeks	3.9	1.4	0.3	0.3	0
004	12 weeks	4.2	2	0.5	0.4	0
004	24 weeks	4.7016	1.836	0.504	0.1152	0.0432
004	8 weeks	5.1	1.9	0.5	0.2	0.1
004	48 weeks	2.9	1.5	0.3	0.1	0
004	72 weeks	2.9121	1.6524	0.3315	0.1326	0.0714
004	36 weeks	2.5576	1.541	0.3312	0.1334	0.0368
005	Baseline	1.56	1.872	0.312	0.156	0
005	Day 1	11.232	0.252	0.36	0.12	0.012
005	4 weeks	4.1122	1.276	0.2726	0.029	0.029
005	6 weeks	3.8232	1.161	0.2484	0.0594	0.027
005	8 weeks	2.3493	1.2054	0.369	0.0902	0.0164
005	2 weeks	12.9438	0.7473	0.2397	0	0.0282
005	12 weeks	2.0808	1.1088	0.2196	0.0648	0.018
005	24 weeks	1.5485	0.1292	0.2109	0	0.0114
005	36 weeks	2.7692	1.081	0.322	0.3036	0.0414
005	10 weeks	3.936	1.452	0.42	0.102	0.018
005	72 weeks	1.8108	1.152	0.3312	0.2664	0.0396
005	96 weeks	1.9425	0.9415	0.329	0.252	0.035
005	48 weeks	2.2132	1.4608	0.3388	0.352	0.0352
006	Baseline	4.7641	1.491	0.5325	0.1349	0.0284
006	Day 1	10.7065	0.23	0.46	0.0575	0.0115
006	2 weeks	2.0868	1.036	0.2923	0.0481	0.0074
006	6 weeks	6.2604	0.6068	0.37	0.0518	0.0148
006	8 weeks	4.4296	0.6608	0.3248	0.0672	0.0224
006	10 weeks	3.8352	0.7599	0.3264	0.0765	0.0306
006	4 weeks	4.7141	0.6844	0.2891	0.0649	0.0354
006	24 weeks	3.59	0.76	0.43	0.065	0.025
006	36 weeks	3.0315	1.0763	0.3384	0.1175	0.0329
006	48 weeks	3.7368	1.1178	0.3834	0.054	0.0216
006	12 weeks	3.6248	0.5428	0.299	0.0414	0.0184
006	96 weeks	6.633	1.602	0.648	0.072	0.045
006	72 weeks	3.915	1.2992	0.4524	0.087	0.0464
007	Baseline	2.204	1.2312	0.2166	0.0608	0.019
007	Day 1	8.46	0.153	0.306	0.018	0.018
007	2 weeks	27.666	0.522	0.667	0	0.029
007	6 weeks	2.4106	0.6494	0.1666	0.068	0.0136
007	8 weeks	3.1648	0.8428	0.1892	0.0387	0.0172
007	10 weeks	1.9488	0.6104	0.14	0.0616	0.0056
007	4 weeks	2.1984	0.7424	0.1376	0.0416	0.0128
007	24 weeks	1.8104	0.9021	0.1798	0.1147	0.0155
007	36 weeks	3.455	1.085	0.225	0.14	0.015
007	48 weeks	2.3625	0.714	0.182	0.168	0.0175
007	12 weeks	1.8786	0.9083	0.1612	0.062	0.0124
007	96 weeks	2.006	0.9928	0.2482	0.1326	0.0204
007	72 weeks	2.7347	0.9758	0.2624	0.1107	0.0164
008	Baseline	2.5	2.26	0.38	0.09	0.02
008	Day 1	12.29	0.33	0.34	0.01	0.02
008	2 weeks	2.49	1.95	0.38	0.14	0.02
008	6 weeks	10.12	0.88	0.6	0.11	0.03
008	8 weeks	2.62	1.26	0.33	0.19	0.02
008	10 weeks	4.86	1.35	0.46	0.17	0.03
008	4 weeks	2.29	1.46	0.35	0.17	0.02
008	24 weeks	7.31	1.2	0.74	0.11	0.02
008	36 weeks	4.2	1.5	0.5	0.1	0
008	48 weeks	4.5	1.6	0.5	0.1	0
008	12 weeks	2.55	1.37	0.41	0.2	0.02
008	96 weeks	3.7	2	0.5	0.2	0
008	72 weeks	3.9	2	0.5	0.1	0
009	Day 1	2.8	2.5	0.5	0.3	0
009	2 weeks	4.627	1.75	0.455	0.119	0.042
009	4 weeks	4.5066	2.1682	0.5328	0.1332	0.037
009	6 weeks	3.4	2.1	0.4	0.1	0.1
009	8 weeks	3.8	2.1	0.4	0.1	0.1
009	10 weeks	4.7	1.9	0.5	0.1	0.1
009	12 weeks	2.6	1.8	0.4	0.2	0.1
009	24 weeks	2.9	1.8	0.4	0.2	0.1
009	36 weeks	4.5	1.6	0.5	0.2	0
009	48 weeks	5.5	3	0.9	0.4	0.1
009	72 weeks	3.6	2.3	0.4	0.3	0
009	Baseline	3.8	2.1	0.5	0.3	0
010	Baseline	4.8828	2.2464	0.4134	0.1404	0.0312
010	2 weeks	2.6508	1.4664	0.2867	0.141	0.0329
010	4 weeks	2.7262	0.9976	0.3784	0.0774	0.0344
010	6 weeks	3.5776	1.2116	0.2236	0.0832	0.026
010	8 weeks	3.5828	1.2137	0.2438	0.1219	0.0265
010	10 weeks	4.433	1.1346	0.3348	0.1674	0.0248
010	12 weeks	3.3075	0.8325	0.198	0.063	0.0225
010	24 weeks	3.7789	1.0123	0.3074	0.0636	0.0371
010	36 weeks	5.0715	1.1385	0.3864	0.1656	0.0414
010	48 weeks	5.0443	1.5695	0.438	0.146	0.0365
010	72 weeks	4.4672	1.4656	0.32	0.1216	0.0256
010	96 weeks	4.154	1.8827	0.3819	0.2479	0.0335
010	Day 1	8.9568	0.2784	0.288	0.0192	0.0096
011	Baseline	2.07	1.84	0.322	0.322	0.046
011	2 weeks	6.512	1.496	0.704	0	0
011	4 weeks	2.464	1.32	0.396	0.176	0.044
011	6 weeks	4.352	1.836	0.408	0.204	0
011	8 weeks	2.12	1.28	0.4	0.16	0.04
011	10 weeks	2.666	0.903	0.516	0.172	0.043
011	12 weeks	3.06	1.377	0.459	0.153	0.051
011	24 weeks	2.592	1.344	0.384	0.432	0.048
011	36 weeks	2.322	1.333	0.387	0.215	0.043
011	48 weeks	3.233	1.431	0.371	0.212	0.053
011	72 weeks	3.042	1.4248	0.4316	0.2496	0.052
011	96 weeks	3.5625	1.5048	0.4047	0.1995	0.0285
011	Day 1	10.323	0.333	0.444	0	0
012	Baseline	3.703	2.373	0.735	0.161	0.028
012	2 weeks	3.1569	1.4229	0.3774	0.1377	0.0051
012	4 weeks	2.629	2.024	0.583	0.2365	0.0275
012	6 weeks	2.1844	1.6856	0.3354	0.0817	0.0129
012	8 weeks	3.3733	1.9459	0.4758	0.2745	0.0305
012	10 weeks	4.4943	1.7182	0.568	0.2911	0.0284
012	12 weeks	2.3972	1.8772	0.5616	0.3432	0.0208
012	24 weeks	3.363	1.6701	0.4845	0.1482	0.0342
012	36 weeks	2.6571	1.6371	0.4743	0.3009	0.0306
012	48 weeks	2.6837	1.3677	0.4606	0.1692	0.0188
012	72 weeks	2.886	1.5808	0.5824	0.13	0.0208
012	Day 1	4.4208	0.1488	0.2208	0	0.0096
013	Baseline	3.3	2.2	0.6	0.2	0.1
013	Day 1	3.8	1.9	0.5	0.2	0.1
013	2 weeks	4.1	2.1	0.7	0.1	0
013	6 weeks	4.2	1.6	0.5	0.1	0
013	8 weeks	4.5	1.3	0.5	0.1	0
013	10 weeks	4.7	1.5	0.6	0.1	0
013	12 weeks	3.1	1.7	0.6	0.2	0
013	24 weeks	4.494	1.435	0.868	0.168	0.035
013	36 weeks	4.9	2	1	0.2	0.1
013	48 weeks	4.72	5.93	1.09	0.24	0
013	4 weeks	3.5	0.8	0.8	0	0.1
014	Baseline	2.4932	1.7572	0.2622	0.0506	0.0368
014	2 weeks	6.0522	1.1473	0.3542	0.0847	0.0616
014	4 weeks	5.8734	1.5366	0.312	0.039	0.039
014	6 weeks	5.1525	1.6125	0.5775	0.0825	0.075
014	Day 1	10.0065	0.3045	0.168	0	0.021
014	10 weeks	9.4653	1.7316	0.3978	0.0702	0.0351
014	12 weeks	8.8726	1.5478	0.3706	0.0981	0.0109
014	24 weeks	3.7563	1.4535	0.399	0.0741	0.0171
014	36 weeks	2.8612	1.4076	0.2668	0.0368	0.0276
014	48 weeks	3.2395	1.815	0.341	0.066	0.0385
014	72 weeks	6.5902	1.0956	0.5229	0.0747	0.0166
014	96 weeks	3.3288	1.6188	0.4389	0.2508	0.0627
014	8 weeks	5.1688	1.3987	0.426	0.0497	0.0568
015	Baseline	2.7552	1.9712	0.3528	0.3248	0.084
015	2 weeks	2.442	1.562	0.198	0.1012	0.0396
015	4 weeks	2.184	1.365	0.1638	0.078	0.039
015	6 weeks	2.244	1.7248	0.2376	0.066	0.0308
015	Day 1	2.4624	2.3328	0.2538	0.1728	0.0594
015	10 weeks	2.38	1.975	0.33	0.125	0.055
015	12 weeks	1.84	2.1712	0.2346	0.2254	0.0368
015	24 weeks	3.3426	1.5444	0.2322	0.1026	0.0432
015	36 weeks	1.5093	1.9305	0.3237	0.1131	0.0234
015	48 weeks	1.9968	2.2176	0.4464	0.096	0.0432
015	72 weeks	1.8	2.4912	0.3312	0.1488	0.0288
015	96 weeks	2.2275	2.6235	0.5005	0.121	0.0275
015	8 weeks	2.6273	1.6309	0.2115	0.1034	0.047
016	Baseline	5.1216	2.86	0.572	0.0968	0.0264
016	Day 1	4.922	3.404	0.5244	0.1196	0.046
016	4 weeks	7.161	2.893	0.55	0.143	0.044
016	6 weeks	5.6948	2.6404	0.4692	0.1196	0.0368
016	8 weeks	7.5264	2.7664	0.504	0.1568	0.056
016	2 weeks	8.1585	1.9869	0.6438	0.0999	0.0333
016	12 weeks	5.9796	3.0096	0.5643	0.1287	0.0198
016	24 weeks	5.3376	2.8416	0.5952	0.528	0.0672
016	36 weeks	5.9262	3.3762	0.4998	0.1734	0.0408
016	48 weeks	3.5175	2.3785	0.5494	0.1072	0.0268
016	72 weeks	4.8928	3.1328	0.5016	0.1232	0.0352
016	96 weeks	4.324	3.8272	0.828	0.1656	0.0552
016	10 weeks	4.672	2.424	0.464	0.248	0.032
017	Baseline	3.1	1.5	0.5	0.1	0
017	Day 1	10.3	0.2	0.4	0	0
017	4 weeks	2.3	0.7	0.2	0.1	0
017	6 weeks	2.6	0.9	0.3	0.1	0
017	8 weeks	4.3	0.7	0.6	0.1	0
017	2 weeks	2.3	0.9	0.2	0.1	0
017	12 weeks	4.3	1.3	0.4	0.1	0
017	24 weeks	2.2	1.1	0.3	0.1	0
017	36 weeks	2.1	0.9	0.3	0.1	0
017	48 weeks	2.1	1.2	0.4	0.3	0
017	72 weeks	2.8	1.5	0.4	0.1	0
017	96 weeks	2.7	1.9	0.4	0.2	0
017	10 weeks	3.384	0.8883	0.2773	0.141	0.0094
018	Baseline	2.15	2.1	0.5	0.25	0
018	Day 1	2.193	2.04	0.51	0.306	0.051
018	4 weeks	2.31	2.31	0.55	0.275	0.055
018	6 weeks	2.714	2.301	0.59	0.236	0.059
018	8 weeks	2.552	2.32	0.58	0.29	0.058
018	2 weeks	2.754	2.052	0.432	0.162	0
018	12 weeks	2.162	1.974	0.376	0.188	0
018	24 weeks	2.107	2.058	0.49	0.196	0.049
018	36 weeks	3.42	1.311	0.798	0.171	0
018	48 weeks	2.193	2.244	0.408	0.255	0
018	72 weeks	2.968	2.016	0.448	0.168	0
018	96 weeks	2.256	1.833	0.423	0.188	0
018	10 weeks	1.716	2.024	0.396	0.22	0.044
019	Day 1	9.3	4	0	0.1	0
019	2 weeks	10.3	0.7	0.5	0	0
019	4 weeks	2.6714	0.5	0.4028	0.133	0.0418
019	Baseline	2.6928	1.584	0.4032	0.0816	0.0384
019	8 weeks	2.9	0.9	0.5	0.1	0
019	10 weeks	2.8	0.8	0.5	0.2	0.1
019	12 weeks	3.2	0.6	0.4	0.1	0.1
019	6 weeks	2.091	0.7	0.5304	0.085	0.0102
019	36 weeks	3.7	0.9	0.7	0.2	0.1
019	48 weeks	2.8	1.2	0.4	0.1	0
019	72 weeks	3.0004	1.586	0.442	0.1352	0.0364
019	96 weeks	3.3	2.1	0.6	0.2	0.2
019	24 weeks	2.9	0.9	0.5	0.1	0
020	Day 1	1.92	2.11	0.44	0.22	0.02
020	2 weeks	2.98	1.71	0.47	0.18	0.03
020	4 weeks	3.94	2.21	0.51	0.13	0.04
020	Baseline	3.15	1.79	0.58	0.19	0.04
020	8 weeks	3.23	1.58	0.45	0.15	0.02
020	10 weeks	3.54	1.84	0.6	0.14	0.03
020	12 weeks	3.04	2.09	0.47	0.23	0.04
020	6 weeks	2.61	1.93	0.53	0.27	0.03
020	36 weeks	3.81	1.95	0.59	0.2	0.03
020	48 weeks	3.0618	1.701	0.4806	0.1026	0.0324
020	72 weeks	3.22	1.65	0.51	0.15	0.04
020	96 weeks	2.87	1.63	0.46	0.2	0.03
020	24 weeks	3.09	1.84	0.51	0.18	0.02
021	Day 1	7.0994	0.2772	0.2618	0.0154	0.0077
021	2 weeks	8.7636	1.4606	0.4142	0.0327	0.0545
021	4 weeks	2.7462	1.0856	0.598	0.069	0.0184
021	Baseline	2.2352	1.6632	0.286	0.1056	0.022
021	8 weeks	2.1201	1.0249	0.2479	0.185	0.037
021	10 weeks	2.1128	1.1552	0.266	0.1482	0.019
021	12 weeks	1.7272	1.156	0.2788	0.1292	0.0204
021	6 weeks	1.6833	0.9424	0.2635	0.1271	0.0217
021	36 weeks	2	1.4	0.4	0.1	0
021	48 weeks	1.908	1.496	0.456	0.108	0.032
021	72 weeks	2.5	1.3	0.4	0.1	0
021	96 weeks	2.0988	1.6104	0.4664	0.198	0.0264
021	24 weeks	1.5593	1.0044	0.2945	0.1178	0.0217
022	Baseline	2.6	1.9	0.6	0.3	0
022	2 weeks	8	1	0.5	0	0
022	4 weeks	4.2	1.1	0.3	0.2	0
022	6 weeks	8.1	1.4	0.5	0.3	0
022	Day 1	11.5	0.3	0.2	0	0
022	10 weeks	3.7	1.1	0.4	0.2	0
022	24 weeks	2.2	1.2	0.4	0.3	0
022	36 weeks	2.6	1.5	0.5	0.3	0
022	8 weeks	3.7	1.1	0.6	0.3	0.1
022	72 weeks	3	1.3	0.4	0.3	0
022	96 weeks	2.9	1.4	0.5	0.2	0
022	48 weeks	2.6	1.3	0.5	0.2	0
023	Baseline	3.2596	1.8386	0.4582	0.145	0.0232
023	Day 1	3.2596	1.8386	0.4582	0.145	0.0232
023	4 weeks	3.0128	1.9712	0.42	0.0896	0.0112
023	6 weeks	4.592	1.757	0.392	0.126	0.021
023	8 weeks	4.6656	1.7856	0.504	0.1224	0.0144
023	2 weeks	3.3096	1.6464	0.4424	0.0896	0.0168
023	12 weeks	3.2704	1.6576	0.42	0.1344	0.0224
023	24 weeks	3.3003	1.71	0.4332	0.1311	0.0171
023	36 weeks	4.059	1.8348	0.4752	0.099	0.0198
023	10 weeks	3.8186	1.7019	0.2989	0.1464	0.0183
023	72 weeks	3.2383	1.3939	0.3922	0.1272	0.0159
023	96 weeks	4.3081	1.6683	0.5829	0.1139	0.0268
023	48 weeks	3.636	1.59	0.522	0.144	0.018
024	Baseline	1.6	1.96	0.28	0.12	0.04
024	Day 1	5.133	0.295	0.354	0.118	0
024	4 weeks	1.872	2.352	0.384	0.144	0.048
024	6 weeks	2.009	1.64	0.328	0.123	0
024	8 weeks	1.716	1.677	0.351	0.117	0.039
024	2 weeks	14.924	1.148	0.328	0	0
024	12 weeks	2.34	1.485	0.45	0.18	0.045
024	24 weeks	1.974	1.89	0.252	0.084	0
024	36 weeks	2.205	1.71	0.36	0.18	0.045
024	10 weeks	2.484	2.214	0.486	0.162	0.054
024	72 weeks	1.748	1.672	0.266	0.076	0.038
024	96 weeks	2.6	2	0.3	0.1	0
024	48 weeks	1.748	1.672	0.266	0.114	0
025	Baseline	4.4928	2.5116	0.468	0.1794	0.0234
025	Day 1	12.246	0.351	0.299	0	0.026
025	2 weeks	18.1196	0.7372	0.194	0.1358	0.0194
025	6 weeks	4.9104	0.8866	0.2046	0.0868	0.0248
025	8 weeks	4.2241	0.6996	0.1643	0.1113	0.0212
025	10 weeks	4.6376	1.0478	0.1736	0.1798	0.0186
025	4 weeks	5.8896	0.8928	0.216	0.1008	0.0144
025	24 weeks	2.8485	1.17	0.288	0.0585	0.009
025	36 weeks	3.0528	1.7066	0.3127	0.0954	0.0159
025	48 weeks	3.9488	1.664	0.3776	0.1728	0.0192
025	12 weeks	4.3955	0.9794	0.3009	0.118	0.0118
025	96 weeks	3.759	2.541	0.574	0.112	0.014
025	72 weeks	3.1668	1.8618	0.58	0.1566	0.0348
026	Baseline	0.0772	0.0656	0.0084	0.008	0.0004
026	Day 1	7.27	0.31	0.22	0.04	0.01
026	2 weeks	5.49	1.42	0.31	0.03	0.03
026	6 weeks	4.68	0.93	0.26	0.18	0.02
026	8 weeks	7.74	0.95	0.4	0.18	0.03
026	10 weeks	3.72	0.86	0.26	0.21	0.02
026	4 weeks	6.55	0.96	0.32	0.19	0.03
026	24 weeks	1.87	1.21	0.2	0.22	0.01
026	36 weeks	2.78	1.17	0.2	0.19	0.01
026	48 weeks	2.32	0.88	0.23	0.44	0.01
026	12 weeks	3	0.86	0.22	0.2	0.01
026	96 weeks	2.26	1.15	0.28	0.22	0.02
026	72 weeks	2.09	1.15	0.23	0.26	0.02
027	Baseline	3.5	2.6	0.6	0.2	0.1
027	Day 1	11.3	0.3	0.7	0	0
027	2 weeks	9.8	3.2	0.7	0.6	0.1
027	6 weeks	2.7	2.9	0.7	0.3	0.1
027	8 weeks	2.8	2.5	0.6	0.2	0.1
027	10 weeks	2.8	3.1	0.8	0.3	0.1
027	4 weeks	2.6	2.3	0.7	0.3	0.1
027	24 weeks	3.4	2.7	0.6	0.3	0.1
027	36 weeks	3.4	2.6	0.8	0.3	0.1
027	48 weeks	3	3	0.9	0.3	0.1
027	12 weeks	2.7	2.5	0.7	0.3	0
027	96 weeks	3.5	3	0.8	0.6	0.1
027	72 weeks	2.9	2.6	0.6	0.4	0
028	Day 1	4.5	0.6	0.4	0.1	0
028	2 weeks	3.8	1.1	0.4	0	0
028	4 weeks	2.5	1.2	0.5	0.1	0
028	6 weeks	2.4	1	0.5	0.1	0
028	8 weeks	2.7	1.3	0.5	0.2	0
028	10 weeks	2.4	1.4	0.5	0.2	0
028	12 weeks	2.4	1	0.5	0.1	0
028	24 weeks	2.4	1.2	0.5	0.1	0
028	36 weeks	6.5	1.1	0.6	0.1	0
028	48 weeks	1.9	1.4	0.5	0.2	0
028	72 weeks	2	1.4	0.5	0.2	0
028	96 weeks	1.7	1.5	0.4	0.1	0
028	Baseline	1.8	1.8	0.5	0.2	0
029	Baseline	2.4682	1.29	0.2924	0.1247	0.0387
029	2 weeks	2.4149	1.1849	0.2911	0.0943	0.0369
029	4 weeks	3.77	1.4036	0.406	0.087	0.0464
029	6 weeks	2.5069	1.2384	0.3182	0.1118	0.043
029	8 weeks	4.5565	1.326	0.325	0.1235	0.065
029	10 weeks	2.7871	1.3207	0.3196	0.1175	0.0282
029	12 weeks	2.8188	1.7388	0.4158	0.2646	0.0432
029	24 weeks	2.0904	1.1739	0.3159	0.1716	0.039
029	36 weeks	2.3628	1.4256	0.3432	0.1144	0.0396
029	48 weeks	2.4255	1.44	0.3105	0.1575	0.0315
029	72 weeks	2.3828	1.4996	0.506	0.161	0.0506
029	96 weeks	2.3805	1.4715	0.468	0.117	0.063
029	Day 1	2.6884	1.9396	0.3328	0.1248	0.026
030	Baseline	3.8	1.18	0.27	0.17	0.03
030	2 weeks	11.08	0.73	0.25	0.07	0.02
030	4 weeks	3.67	0.58	0.2	0.09	0.03
030	6 weeks	3.83	0.67	0.29	0.19	0.03
030	8 weeks	4.03	0.71	0.4	0.28	0.04
030	10 weeks	9.08	0.72	0.44	0.11	0.03
030	12 weeks	3.87	0.66	0.35	0.27	0.02
030	24 weeks	3.86	0.26	0.3	0	0
030	36 weeks	4.06	0.72	0.32	0.21	0.04
030	48 weeks	3.35	0.68	0.44	0.16	0.05
030	72 weeks	5.15	1.11	0.71	0.26	0.04
030	96 weeks	5.41	1.03	0.7	0.36	0.05
030	Day 1	8.9	0.34	0.26	0.03	0.02
031	Baseline	3.5	1.6	0.6	0.1	0
031	2 weeks	5.8	1.6	0.4	0.1	0.1
031	4 weeks	2.1	1.1	0.4	0.1	0
031	6 weeks	5.4	1.2	0.4	0	0
031	8 weeks	3	1.2	0.4	0.1	0.1
031	10 weeks	6.3	1.1	0.5	0	0
031	12 weeks	2.9	1	0.3	0.1	0
031	24 weeks	2.2	1.1	0.3	0.1	0
031	36 weeks	3.8335	0.9955	0.572	0.0715	0.0275
031	48 weeks	4.4	0.9	0.7	0.1	0
031	72 weeks	2.8952	0.9856	0.4224	0.0748	0.022
031	96 weeks	2.1	0.7	0.4	0	0
031	Day 1	8.9	0.1	0.3	0	0
032	Baseline	3.2076	2.541	0.6534	0.132	0.0528
032	Day 1	4.15	3.67	0.55	0.16	0.03
032	4 weeks	4.24	2.59	0.6	0.14	0.05
032	6 weeks	4.17	2.79	0.61	0.15	0.04
032	8 weeks	4.3	3.09	0.5	0.14	0.05
032	10 weeks	5.26	2.92	0.61	0.17	0.07
032	12 weeks	3.9455	1.8915	0.4745	0.13	0.039
032	24 weeks	3.7	2.39	0.52	0.2	0.06
032	36 weeks	4.44	1.99	0.52	0.13	0.04
032	48 weeks	4.31	2.73	0.59	0.17	0.07
032	72 weeks	4.05	2.45	0.6	0.15	0.08
032	96 weeks	4.9219	2.5647	0.6059	0.1079	0.0664
032	2 weeks	3.53	2.31	0.33	0.15	0.05
033	Baseline	3	1.9	0.6	0.2	0
033	Day 1	4.87	0.35	0.23	0.17	0.03
033	4 weeks	2	1.3	0.5	0.4	0.1
033	6 weeks	2.6	1.8	0.5	0.4	0.1
033	8 weeks	2.9	1.9	0.4	0.5	0.1
033	10 weeks	1.8	2	0.4	0.4	0.1
033	12 weeks	3.9	2	0.4	0.4	0
033	24 weeks	2.3	1.1	0.5	0.3	0
033	36 weeks	3.2	1.7	0.4	0.5	0.1
033	48 weeks	1.9	1.5	0.3	0.5	0.1
033	72 weeks	2.7	2	0.4	0.5	0
033	96 weeks	1.9	2.5	0.4	0.5	0.1
033	2 weeks	2.4	1.1	0.4	0.3	0
034	Baseline	4.263	1.0266	0.3944	0.0928	0.0116
034	Day 1	9.42	0.16	0.2058	0.0098	0.0196
034	4 weeks	2.23	0.72	0.14	0.06	0.01
034	6 weeks	2.4	0.91	0.33	0.12	0.01
034	8 weeks	2.74	0.96	0.25	0.08	0.02
034	10 weeks	2.05	0.91	0.21	0.08	0.02
034	12 weeks	4.18	0.65	0.44	0.11	0.01
034	24 weeks	2.81	0.73	0.29	0.08	0.01
034	36 weeks	2.37	1.1	0.39	0.08	0.04
034	48 weeks	3.06	1.01	0.24	0.06	0.03
034	72 weeks	2.42	0.93	0.33	0.05	0.02
034	96 weeks	3.03	0.91	0.26	0.07	0.03
034	2 weeks	2.84	1.62	0.43	0.27	0.01
035	Baseline	4.9136	1.9462	0.2738	0.111	0.0222
035	Day 1	16.6672	0.352	0.4224	0.0704	0.0176
035	2 weeks	7.82	1.56	0.39	0.02	0.03
035	6 weeks	6.4672	1.634	0.2752	0.0774	0.0258
035	8 weeks	6.3058	1.3448	0.328	0.0902	0.0246
035	10 weeks	5.5875	1.44	0.24	0.0675	0.015
035	12 weeks	4.128	1.362	0.3	0.072	0.024
035	24 weeks	3.4155	1.529	0.3025	0.1375	0.0275
035	48 weeks	8.58	1.738	0.44	0.044	0.055
035	72 weeks	6.6317	1.3197	0.2241	0.0083	0.0249
035	96 weeks	6.2923	2.0292	0.4361	0.089	0.0534
035	4 weeks	5.64	1.2825	0.345	0.12	0.0375
036	Day 1	8.18	0.14	0.36	0.01	0.02
036	2 weeks	11.75	1.24	0.3	0.13	0.02
036	4 weeks	1.79	1.55	0.26	0.11	0.07
036	Baseline	2.39	2.12	0.39	0.15	0.07
036	8 weeks	1.63	1.33	0.35	0.08	0.05
036	10 weeks	1.27	1.36	0.27	0.12	0.06
036	12 weeks	1.75	1.11	0.3	0.14	0.06
036	24 weeks	1.78	1.42	0.31	0.12	0.05
036	36 weeks	1.84	1.57	0.4	0.14	0.09
036	48 weeks	2.39	0.87	0.42	0.17	0.05
036	72 weeks	2.11	1.57	0.39	0.15	0.06
036	96 weeks	2.27	1.65	0.4	0.22	0.08
036	6 weeks	1.7	1.53	0.39	0.07	0.07
037	Day 1	2.21	2.3	0.41	0.21	0.03
037	2 weeks	2.86	1.61	0.37	0.06	0.02
037	4 weeks	2.92	1.57	0.42	0.1	0.01
037	Baseline	2.92	1.64	0.33	0.09	0.02
037	8 weeks	3.18	1.89	0.32	0.09	0.03
037	10 weeks	4.53	1.56	0.42	0.05	0.01
037	12 weeks	2.12	2.23	0.37	0.1	0.02
037	24 weeks	1.85	1.67	0.26	0.11	0.02
037	36 weeks	2.36	1.88	0.42	0.09	0.03
037	48 weeks	1.96	0.95	0.41	0.02	0.01
037	72 weeks	3.91	2.04	0.45	0.09	0.03
037	96 weeks	1.83	2.42	0.32	0.24	0.03
037	6 weeks	4.26	1.56	0.29	0.05	0.02
038	Baseline	2.5048	2.4118	0.3844	0.713	0.062
038	Day 1	14.2393	0.2869	0.4379	0.0302	0.0453
038	4 weeks	3.9384	2.2104	0.3456	0.468	0.0504
038	6 weeks	4.29	2.2542	0.3666	0.702	0.0546
038	8 weeks	8.3326	2.4888	0.5734	0.5734	0.0732
038	2 weeks	10.7316	1.5972	0.4752	0.0132	0.0132
038	12 weeks	4.738	2.944	0.5428	0.6808	0.0552
038	24 weeks	3.552	2.553	0.3478	0.7252	0.0518
038	36 weeks	2.4816	1.4993	0.2632	0.2538	0.0517
038	48 weeks	2.7317	2.1889	0.4956	0.2891	0.0413
038	72 weeks	3.4432	2.1888	0.5824	0.1344	0.0512
038	96 weeks	3.0628	2.3498	0.6076	0.1426	0.0372
038	10 weeks	3.1032	2.0664	0.468	1.2888	0.0864
039	Baseline	2.597	1.3769	0.3136	0.49	0.0147
039	Day 1	6.7221	0.2233	0.462	0.2002	0.0154
039	4 weeks	3.6882	0.9828	0.3402	0.2646	0.0324
039	6 weeks	2.9568	0.8832	0.3072	0.456	0.0336
039	8 weeks	2.829	0.9476	0.276	0.4002	0.0184
039	2 weeks	9.9796	1.4274	0.549	0.0244	0.0244
039	12 weeks	2.764	0.72	0.224	0.192	0.016
039	24 weeks	2.2878	0.738	0.2624	0.7462	0.0164
039	36 weeks	3.3696	0.7436	0.2652	0.7228	0.0156
039	48 weeks	3.1064	0.792	0.242	0.1848	0.0176
039	72 weeks	4.5384	0.775	0.3596	0.3968	0.031
039	96 weeks	4.5576	1.0512	0.4464	1.0872	0.0576
039	10 weeks	2.114	0.861	0.231	0.1925	0.014
040	Baseline	3.13	2.64	0.49	0.11	0.02
040	Day 1	3.88	3.03	0.6	0.2	0.01
040	4 weeks	4.64	3.77	0.64	0.17	0.02
040	6 weeks	3.44	3.01	0.58	0.14	0.02
040	8 weeks	4.59	3.64	0.63	0.24	0.02
040	2 weeks	4.19	3.55	0.62	0.23	0.02
040	12 weeks	2.52	3.12	0.4	0.12	0.02
040	24 weeks	2.85	3.05	0.54	0.2	0.01
040	36 weeks	3.04	3.2	0.49	0.13	0.02
040	48 weeks	2.34	2.66	0.4	0.11	0.01
040	72 weeks	2.48	2.71	0.41	0.12	0.02
040	96 weeks	2.36	2.94	0.46	0.14	0.02
040	10 weeks	4.49	2.97	0.63	0.23	0.02
041	Baseline	3.843	1.708	0.3721	0.0488	0.0183
041	Day 1	6.7554	0.4536	0.6966	0.0648	0.0324
041	2 weeks	10.6218	1.3104	0.3402	0.0252	0.0252
041	6 weeks	2.5714	1.219	0.5014	0.138	0.023
041	8 weeks	3.4374	1.122	0.3162	0.0663	0.0357
041	10 weeks	5.7519	1.1319	0.5082	0.0847	0.0539
041	4 weeks	2.538	1.242	0.486	0.0585	0.0495
041	24 weeks	2.2698	1.1232	0.3159	0.0585	0.0195
041	36 weeks	2.8998	1.8252	0.459	0.0864	0.0324
041	48 weeks	5.9677	1.577	0.5146	0.0498	0.0249
041	72 weeks	#N/A	#N/A	#N/A	#N/A	#N/A
041	96 weeks	4.1275	1.7095	0.572	0.0455	0.0455
041	12 weeks	2.7236	1.012	0.396	0.1144	0.0308
042	Baseline	2.765	1.755	0.255	0.205	0.02
042	Day 1	9.14693	0.24775	0.3964	0.05946	0.03964
042	2 weeks	2.5788	1.1718	0.2478	0.1764	0.0252
042	6 weeks	3.3804	1.3068	0.3834	0.297	0.0324
042	8 weeks	3.9308	1.426	0.3782	0.434	0.031
042	10 weeks	2.8812	1.3426	0.2548	0.4018	0.0196
042	4 weeks	2.9385	1.008	0.3375	0.18	0.036
042	24 weeks	2	1.9	0.4	0.3	0.1
042	36 weeks	2.6	1.3	0.3	0.2	0
042	48 weeks	2.75	1.52	0.39	0.27	0.03
042	72 weeks	3.75	1.38	0.43	0.33	0.04
042	96 weeks	2.5	1.57	0.4	0.44	0.04
042	12 weeks	2.268	1.26	0.252	0.378	0.042
043	Baseline	3.6	2	0.5	0.1	0
043	Day 1	7.9	0.4	0.7	0.1	0
043	2 weeks	11.8	0.7	0.4	0	0
043	6 weeks	3	1.4	0.5	0.3	0
043	8 weeks	3.6	1.7	0.7	0.1	0.1
043	10 weeks	3	1.4	0.6	0.2	0
043	4 weeks	2.7	1.7	0.6	0.1	0
043	24 weeks	3.4	1.9	0.5	0.1	0
043	36 weeks	3.7	1.8	0.6	0.1	0
043	48 weeks	2.2	1.8	0.5	0.1	0
043	72 weeks	2.6	1.6	0.4	0.1	0
043	96 weeks	4.5	1.6	0.5	0.2	0
043	12 weeks	3	1.6	0.5	0.1	0
044	Day 1	8.2592	0.3	0.3	0	0
044	2 weeks	6.1	1.3	0.7	0	0
044	4 weeks	4.7	1.3	0.4	0.2	0.1
044	Baseline	3.8	2.2	0.4	0.3	0.1
044	8 weeks	6.1	1.2	0.5	0.2	0.1
044	10 weeks	5.3	1.3	0.3	0.3	0
044	12 weeks	5.5	1.3	0.4	0.3	0
044	6 weeks	3.8	1.4	0.4	0.3	0
044	36 weeks	6.3	1.4	0.4	0.4	0
044	48 weeks	7.5	1.6	0.5	0.3	0
044	72 weeks	7.2	1.7	0.6	0.3	0.1
044	96 weeks	6.2	1.5	0.5	0.4	0
044	24 weeks	8.3	1.3	0.6	0.3	0.1
045	Day 1	5.104	0.232	0.29	0.174	0
045	2 weeks	2.915	1.802	0.477	0.106	0.053
045	4 weeks	3.286	1.272	0.477	0.212	0.053
045	Baseline	1.924	1.295	0.37	0.111	0.037
045	8 weeks	1.479	0.899	0.464	0.029	0
045	10 weeks	2.09	1.14	0.456	0.076	0.038
045	12 weeks	1.798	0.868	0.341	0.093	0.031
045	6 weeks	2.255	1.271	0.451	0.082	0.041
045	36 weeks	2.0664	1.1448	0.2988	0.0684	0.0216
045	48 weeks	1.939	1.148	0.3115	0.07	0.0315
045	72 weeks	2.0482	1.2464	0.323	0.1406	0.0304
045	96 weeks	2.4354	1.1972	0.2911	0.1394	0.0287
045	24 weeks	1.6384	1.1552	0.2976	0.0896	0.0192
046	Day 1	3.4	2.6	0.6	0.2	0
046	2 weeks	3.6	2.3	0.5	0.3	0
046	4 weeks	3.7	2.4	0.5	0.3	0
046	Baseline	4.6	2.2	0.6	0.3	0
046	8 weeks	3.5	2.2	0.5	0.2	0
046	10 weeks	4.1	2.4	0.5	0.2	0
046	12 weeks	3.7	1.9	0.5	0.2	0
046	6 weeks	3.2	1.9	0.4	0.2	0
046	36 weeks	4.2	2.2	0.6	0.3	0
046	48 weeks	3.8	2	0.5	0.2	0
046	72 weeks	3.8	2	0.5	0.2	0
046	96 weeks	4.1	2.1	0.4	0.1	0
046	24 weeks	4.5	2.3	0.6	0.2	0
047	Baseline	2.51	2.45	0.39	0.31	0.05
047	Day 1	4.16	3.77	0.65	0.6	0.09
047	4 weeks	2.64	2.07	0.42	0.22	0.04
047	6 weeks	4.57	2.43	0.67	0.44	0.04
047	8 weeks	2.3	2.35	0.4	0.23	0.05
047	2 weeks	2.09	1.93	0.37	0.32	0.04
047	12 weeks	2.81	1.66	0.35	0.18	0.03
047	24 weeks	2.79	1.88	0.35	0.16	0.05
047	36 weeks	3.04	2.34	0.51	0.22	0.06
047	10 weeks	2.4	1.88	0.42	0.3	0.04
047	72 weeks	2.86	1.87	0.39	0.17	0.04
047	96 weeks	2.56	1.97	0.5	0.27	0.06
047	48 weeks	2.1	2.06	0.29	0.41	0.05
048	Baseline	2.6	1.976	0.468	0.104	0.052
048	Day 1	3.196	2.72	0.68	0.136	0.068
048	4 weeks	3.816	2.52	0.648	0.144	0.072
048	6 weeks	5.673	2.604	0.837	0.186	0
048	8 weeks	4.032	1.323	0.819	0.063	0.063
048	2 weeks	4.235	2.618	0.616	0.154	0.077
048	12 weeks	3.082	2.881	0.469	0.201	0.067
048	24 weeks	4.118	2.13	0.568	0.213	0.071
048	36 weeks	3.472	2.046	0.496	0.124	0.062
048	10 weeks	3.51	2.275	0.52	0.13	0.065
048	72 weeks	4.14	2.07	0.414	0.207	0.069
048	96 weeks	2.915	1.908	0.371	0.053	0.053
048	48 weeks	2.552	2.494	0.58	0.116	0.058
049	Baseline	2.59	2.02	0.33	0.43	0.04
049	Day 1	4.12	2.35	0.58	0.73	0.06
049	4 weeks	1.96	2.22	0.42	0.51	0.05
049	6 weeks	2.21	2.17	0.34	0.57	0.06
049	8 weeks	2.23	2.11	0.38	0.37	0.05
049	2 weeks	2.97	2.33	0.51	0.44	0.07
049	12 weeks	2.86	2.405	0.52	0.585	0.065
049	24 weeks	2.65	2.25	0.36	0.67	0.06
049	36 weeks	2.55	2.17	0.32	0.57	0.08
049	10 weeks	2.4	2.58	0.44	0.46	0.05
049	72 weeks	2.94	2.44	0.39	0.68	0.07
049	96 weeks	2.18	1.91	0.34	0.31	0.05
049	48 weeks	2.45	1.98	0.5	0.39	0.05
050	Baseline	1.9	1.9	0.7	0.2	0
050	Day 1	3.1	2	0.7	0.5	0
050	2 weeks	2.3	1.9	0.5	0.2	0
050	6 weeks	2.7	3	0.6	0.3	0
050	8 weeks	1.8	1.6	0.5	0.2	0
050	10 weeks	2.4	1.9	0.5	0.2	0
050	4 weeks	2.9	2.8	0.6	0.4	0
050	24 weeks	3.3	1.7	0.6	0.2	0
050	36 weeks	2.6	1.9	0.6	0.3	0
050	48 weeks	3.1	1.9	0.7	0.2	0
050	12 weeks	2	1.7	0.5	0.2	0
050	96 weeks	2.7	2	0.7	0.2	0
050	72 weeks	5.6	1.7	0.6	0.2	0
051	Baseline	4.4	1.89	0.53	0.13	0.05
051	Day 1	4.5	3.1	0.7	0.2	0
051	2 weeks	3.68	2.03	0.51	0.14	0.05
051	6 weeks	3.64	1.85	0.43	0.12	0.03
051	8 weeks	3.11	1.94	0.46	0.09	0.05
051	10 weeks	3.11	2.1	0.36	0.11	0.06
051	4 weeks	3.28	1.76	0.44	0.12	0.03
051	24 weeks	3.49	2.19	0.41	0.14	0.04
051	36 weeks	4.81	1.96	0.52	0.1	0.05
051	48 weeks	3	1.92	0.37	0.1	0.04
051	12 weeks	3.25	2.58	0.51	0.16	0.04
051	96 weeks	2.85	2.23	0.43	0.12	0.05
051	72 weeks	2.69	2.21	0.39	0.11	0.04
052	Baseline	1.9	1.7	0.5	0.1	0
052	Day 1	1.1	1.9	0.5	0.1	0
052	2 weeks	1.8	1.1	0.5	0.1	0
052	6 weeks	1.6	1.9	0.5	0.1	0
052	8 weeks	2.2	1.6	0.4	0.1	0
052	10 weeks	1.763	1.7466	0.492	0.0615	0.0287
052	4 weeks	2.2	1.8	0.3	0.1	0
052	24 weeks	1	1.6	0.4	0.1	0
052	36 weeks	1.9	1.5	0.5	0.1	0
052	48 weeks	1.6	2	0.5	0.1	0
052	12 weeks	1.6	1.7	0.5	0.1	0
052	96 weeks	2.2	1.8	0.5	0.2	0
052	72 weeks	1.8	2	0.7	0.2	0
053	Day 1	13.7	0.2	0.3	0	0
053	2 weeks	3.2	2	0.4	0.2	0.1
053	4 weeks	4	1.8	0.5	0.2	0.1
053	Baseline	2.8566	3.2982	0.5451	0.1518	0.0276
053	8 weeks	5.6	1.3	0.6	0.1	0
053	10 weeks	4.7	1.9	0.5	0.1	0
053	12 weeks	3.9	2.3	0.4	0.2	0.1
053	6 weeks	5.8	1.3	0.4	0.1	0
053	36 weeks	3.1	2.5	0.5	0.1	0
053	48 weeks	4.4	2.2	0.6	0.1	0
053	72 weeks	3.5	2.3	0.5	0.1	0
053	24 weeks	3.6	1.8	0.6	0.1	0
053	96 weeks	3.9	2.1	0.6	0.2	0
054	Day 1	4.03	3.14	0.6	0.27	0.06
054	2 weeks	3.44	3.03	0.64	0.28	0.05
054	4 weeks	3.38	2.83	0.52	0.27	0.06
054	Baseline	4.66	3.07	0.77	0.28	0.06
054	8 weeks	6.14	1.7	0.72	0.28	0.06
054	10 weeks	4.15	2.14	0.41	0.24	0.05
054	12 weeks	3.363	1.711	0.6608	0.1357	0.0295
054	6 weeks	4.64	2.01	0.5	0.2	0.05
054	36 weeks	4.5	2.2	0.6	0.2	0.1
054	48 weeks	2.9	2.5	0.4	0.2	0.1
054	96 weeks	2.8	1.9	0.4	0.1	0
054	24 weeks	4.5	2.8	0.6	0.3	0.1
055	Day 1	4.2	3.3	0.5	0.3	0
055	2 weeks	3.6	2.5	0.5	0.2	0.1
055	4 weeks	3.8	2.6	0.5	0.2	0.1
055	6 weeks	2.9	3.1	0.6	0.3	0.1
055	8 weeks	3.3	3.2	0.6	0.2	0.1
055	10 weeks	4.3	3.5	0.6	0.2	0.1
055	12 weeks	3.1	2.9	0.8	0.3	0.1
055	24 weeks	2.5	2.4	0.5	0.2	0.1
055	36 weeks	3	3.8	0.6	0.2	0.1
055	48 weeks	2.4	3.2	0.6	0.2	0.1
055	72 weeks	2.8	2.2	0.3	0.2	0.1
055	96 weeks	3.8	2.8	0.6	0.2	0.1
055	Baseline	4.2	3.3	0.5	0.3	0.1
056	Baseline	3.996	2.4272	0.6734	0.2442	0.0592
056	Day 1	3.71	3.46	0.61	0.35	0.06
056	2 weeks	2.7	2.5	0.6	0.3	0
056	4 weeks	4.4	2.5	0.6	0.3	0.1
056	6 weeks	2.9	2.3	0.5	0.2	0.1
056	8 weeks	3.4	2.3	0.5	0.2	0.1
056	10 weeks	3.1	2.2	0.5	0.2	0
056	12 weeks	3.5	2.7	0.6	0.3	0.1
056	24 weeks	3.1	3.8	0.6	0.4	0.1
056	36 weeks	3.068	2.613	0.507	0.3	0.1
056	48 weeks	4.7	2.1	0.7	0.3	0.1
056	72 weeks	4.0733	2.7258	0.6314	0.1925	0.077
056	96 weeks	3.0267	1.9722	0.5016	0.1596	0.0399
057	Baseline	1.82	1.74	0.4	0.23	0.03
057	Day 1	2.11	2.27	0.45	0.39	0.02
057	2 weeks	#N/A	#N/A	#N/A	#N/A	#N/A
057	4 weeks	2.62	2.59	0.52	0.26	0.03
057	6 weeks	1.48	2.08	0.63	0.57	0.04
057	8 weeks	2.1	2.54	0.59	0.33	0.03
057	10 weeks	2.74	1.99	0.44	0.25	0.03
057	12 weeks	2.92	1.78	0.51	0.25	0.01
057	36 weeks	3.01	2.02	0.44	0.32	0.03
057	48 weeks	2.63	2.02	0.45	0.44	0.04
057	72 weeks	4.26	1.94	0.7	0.42	0.04
057	96 weeks	2.98	1.54	0.35	0.19	0.02
058	Baseline	2.3693	1.3889	0.2365	0.0774	0.0559
058	Day 1	6.3756	0.1725	0.2208	0.0207	0.0414
058	2 weeks	16.3504	0.528	0.3872	0.088	0.0704
058	4 weeks	5.9714	0.657	0.4015	0.0365	0.0803
058	6 weeks	3.192	0.5544	0.2184	0.0462	0.0378
058	8 weeks	4.0878	0.729	0.3294	0.054	0.0432
058	10 weeks	2.6524	0.7486	0.1824	0.0532	0.0266
058	12 weeks	3.5861	0.658	0.2162	0.0705	0.047
058	24 weeks	2.4776	0.8322	0.228	0.076	0.0722
058	36 weeks	2.0057	0.7037	0.2108	0.062	0.0279
058	48 weeks	2.4901	0.7326	0.2479	0.0518	0.0555
058	72 weeks	2.2824	0.846	0.2124	0.0792	0.054
058	96 weeks	2.34	0.7668	0.2628	0.0612	0.0576
059	Baseline	7	1	0.5	0.1	0
059	Day 1	3.6	1.6	0.5	0.3	0
059	2 weeks	2.3	1.7	0.4	0.2	0
059	4 weeks	2.9	1.5	0.5	0.1	0
059	6 weeks	2.2	1.8	0.4	0.2	0
059	8 weeks	2.7	1.3	0.7	0.1	0
059	10 weeks	4	2	0.5	0.1	0
059	12 weeks	2.8	1.7	0.4	0.1	0
059	24 weeks	2.9697	1.881	0.6156	0.1995	0.0228
059	36 weeks	4.0596	1.7408	0.8228	0.1292	0.0204
059	48 weeks	2.5	1.9	0.5	0.1	0
059	72 weeks	6	1.5	0.6	0.1	0
059	96 weeks	3.8	2	0.5	0.2	0
060	Baseline	1.7511	1.7394	0.2301	0.0741	0.0234
060	Day 1	3.9424	2.8644	0.4851	0.1925	0.0539
060	2 weeks	3.4709	2.0313	0.3355	0.1098	0.0366
060	4 weeks	1.876	1.704	0.24	0.076	0.024
060	6 weeks	2.187	1.827	0.2385	0.1125	0.0315
060	8 weeks	2.4596	2.2256	0.2132	0.1404	0.0364
060	10 weeks	3.2037	2.065	0.3127	0.1593	0.0354
060	12 weeks	2.1103	2.0257	0.2726	0.141	0.0329
060	24 weeks	2.94	2.128	0.2856	0.112	0.0224
060	36 weeks	3.8352	2.3324	0.3468	0.1632	0.034
060	48 weeks	4.0089	2.1459	0.3588	0.207	0.0552
060	72 weeks	4.1514	2.59	0.5106	0.111	0.037
060	96 weeks	3.493	2.898	0.434	0.147	0.028
061	Baseline	1.5576	2.2484	0.4532	0.1188	0.022
061	Day 1	9.8	0.4	0.4	0.1	0
061	2 weeks	5.2	2.1	0.2	0.2	0
061	4 weeks	2.5	1.6	0.5	0.1	0
061	6 weeks	6	1.5	0.5	0.3	0
061	8 weeks	2	1.5	0.6	0.1	0
061	10 weeks	3.4	1.6	0.5	0.2	0
061	12 weeks	3	2.2	0.8	0.2	0
061	24 weeks	2.4	1.6	0.5	0.1	0
061	36 weeks	2	1.7	0.4	0.1	0
061	48 weeks	2.4	2.1	0.6	0.1	0
061	72 weeks	2.313	1.674	0.432	0.072	0.009
061	96 weeks	2.331	1.557	0.405	0.1665	0.0315
062	Baseline	2.184	1.82	0.416	0.728	0.052
062	Day 1	6.532	0.142	0.284	0.071	0.071
062	2 weeks	5.95	1.955	0.255	0.255	0.085
062	4 weeks	5.175	1.575	0.375	0.3	0.075
062	6 weeks	5.451	1.975	0.237	0.079	0
062	8 weeks	5.67	1.62	0.486	0.243	0.081
062	10 weeks	4.556	1.564	0.34	0.272	0.068
062	12 weeks	4.356	1.386	0.396	0.396	0.066
062	24 weeks	3.84	1.856	0.384	0.256	0.064
062	36 weeks	2.907	1.479	0.357	0.306	0.051
062	48 weeks	3.596	1.736	0.434	0.434	0
062	72 weeks	3.294	1.458	0.324	0.324	0
062	96 weeks	3.599	1.769	0.366	0.305	0.061
063	Baseline	3.9	1.4	0.4	0.1	0
063	Day 1	11.2	0.1	0.1	0	0
063	2 weeks	17.226	1.386	0.396	0	0
063	6 weeks	1.287	1.452	0.429	0.099	0.033
063	8 weeks	4.554	1.518	0.462	0.066	0
063	10 weeks	3.132	1.728	0.378	0.108	0
063	12 weeks	5.4	1.368	0.36	0.072	0.072
063	24 weeks	2.97	1.04	0.45	0.03	0.02
063	36 weeks	3.44	1.63	0.46	0.04	0.03
063	48 weeks	1.9872	1.2528	0.3096	0.036	0.0144
063	72 weeks	2.088	1.152	0.288	0.036	0.036
063	96 weeks	2.1127	1.2284	0.2886	0.0518	0.0185
064	Baseline	4.384	1.44	0.3584	0.0576	0.0448
064	Day 1	6.0126	0.231	0.2772	0.0198	0.0132
064	2 weeks	4.4408	0.8736	0.1624	0.0224	0.0056
064	4 weeks	3.9803	0.9169	0.1802	0.1113	0.0424
064	6 weeks	4.0755	0.979	0.2695	0.077	0.022
064	8 weeks	3.6672	0.792	0.2064	0.0576	0.0144
064	10 weeks	5.0304	0.928	0.2688	0.064	0.0192
064	12 weeks	2.6011	0.7215	0.2405	0.0592	0.0333
064	24 weeks	2.2746	0.595	0.323	0.1292	0.0102
064	36 weeks	3.1635	0.9585	0.207	0.072	0.027
064	48 weeks	3.5394	1.0353	0.3723	0.051	0.0153
064	72 weeks	2.79	1.2195	0.2565	0.1035	0.036
064	96 weeks	1.9145	1.134	0.3255	0.1015	0.0245
065	Baseline	1.8	1.2	0.4	0.1	0
065	Day 1	10.9	0.1	0.5	0	0
065	2 weeks	4.245	2.37	0.6825	0.1275	0.0525
065	4 weeks	2.4084	2.3004	0.4644	0.1944	0.0216
065	6 weeks	1.916	1.416	0.544	0.092	0.02
065	8 weeks	2.544	2.0034	0.5088	0.2014	0.0318
065	10 weeks	2.9583	1.9551	0.4788	0.2622	0.0228
065	12 weeks	3.363	1.5903	0.5757	0.1311	0.0285
065	24 weeks	2.6082	1.4674	0.4278	0.0782	0.0092
065	48 weeks	1.8	1.4	0.4	0.1	0
065	36 weeks	2.2	1.5	0.4	0.1	0
065	72 weeks	2.3	1.9	0.4	0	0
065	96 weeks	2.5	1.7	0.4	0.1	0
066	Baseline	1.924	3.552	0.444	1.406	0.074
066	Day 1	6.96	0.522	0.609	0.522	0.087
066	2 weeks	28.08	1.872	1.248	0	0
066	4 weeks	1.77	2.478	0.649	0.885	0.118
066	6 weeks	1.755	2.665	0.52	1.495	0.065
066	8 weeks	3.726	2.754	0.729	0.891	0
066	10 weeks	11.8469	3.1434	1.1154	0.7436	0.0507
066	12 weeks	1.89	2.052	0.594	0.81	0.054
066	24 weeks	2.925	3.075	0.675	0.75	0.075
066	36 weeks	1.98	2.574	0.462	1.518	0.066
066	48 weeks	1.904	2.992	0.544	1.292	0.068
066	72 weeks	2.376	3.168	0.504	1.08	0.072
066	96 weeks	3.01	3.08	0.56	0.35	0
067	Baseline	2.948	3.015	0.402	0.268	0.067
067	Day 1	4.3254	3.115	0.4717	0.7832	0.0712
067	2 weeks	3.268	3.192	0.532	0.532	0.076
067	4 weeks	4	3.04	0.56	0.32	0.08
067	6 weeks	3.95	3.002	0.474	0.395	0.079
067	8 weeks	3.075	3.675	0.525	0.15	0.075
067	10 weeks	3.283	2.747	0.402	0.201	0.067
067	12 weeks	3.105	3.105	0.483	0.138	0.069
068	Baseline	3	2.3	0.4	0.2	0
068	Day 1	2.2	2.9	0	0.2	0
068	2 weeks	3.8	2	0.4	0.2	0
068	4 weeks	4.2	2.1	0.4	0.3	0.1
068	6 weeks	4	2.7	0.4	0.4	0
068	8 weeks	2.6	2.4	0.4	0.4	0
068	10 weeks	3.1	2.2	0.4	0.3	0
068	12 weeks	2.8	2.3	0.4	0.3	0
068	24 weeks	2.2	1.7	0.3	0.4	0
068	36 weeks	2.2	2	0.3	0.4	0
068	48 weeks	2	1.8	0.3	0.2	0
069	Baseline	4.3	2.4	0.5	0.2	0
069	Day 1	20	0	0	0	0
069	2 weeks	4.8	2.2	0.5	0.4	0.1
069	4 weeks	5.1	2.5	0.6	0.2	0
069	6 weeks	4.2	2.3	0.5	0.1	0
069	8 weeks	3.0814	2.542	0.434	0.1116	0.031
069	10 weeks	4.2918	2.001	0.4209	0.1725	0.0138
069	12 weeks	3.588	2.2165	0.507	0.1625	0.026
069	24 weeks	3.4	2.5	0.6	0.2	0
069	36 weeks	5.6025	1.9754	0.5561	0.1245	0.0415
069	48 weeks	2.574	2.712	0.45	0.222	0.042
069	72 weeks	4.4	2.6	0.6	0.3	0
069	96 weeks	3.8	2	0.4	0.2	0
070	Baseline	2.58	1.79	0.35	0.26	0.06
070	Day 1	5.32	0.63	0.49	0.14	0.06
070	2 weeks	2.43	0.49	0.27	0.17	0.03
070	4 weeks	2.92	0.97	0.31	0.27	0.02
070	6 weeks	5.13	1.2	0.48	0.32	0.07
070	8 weeks	2.66	1.19	0.4	0.5	0.07
070	10 weeks	4.76	1.2	0.37	0.79	0.07
070	12 weeks	14.48	1.15	0.82	0.66	0.09
070	24 weeks	2.05	1.57	0.4	0.25	0.03
070	36 weeks	4.83	1.3	0.71	0.14	0.04
070	48 weeks	2.98	1.65	0.46	0.19	0.05
070	96 weeks	2.73	1.35	0.39	0.22	0.05
071	Baseline	2.2	1.9	0.3	0.7	0
071	Day 1	1.9	2	0.4	1.8	0
071	2 weeks	3.4	2.1	0.5	1.8	0.1
071	4 weeks	3.2	1.9	0.5	0.6	0
071	6 weeks	3.3	1.8	0.4	0.6	0
071	8 weeks	2.6	1.8	0.4	0.8	0
071	10 weeks	2.8	1.6	0.4	0.8	0
071	12 weeks	1.99	1.73	0.275	0.965	0.04
071	24 weeks	2.9	1.6	0.4	0.8	0
071	36 weeks	2.8	1.9	0.4	0.6	0
071	48 weeks	3.6	2.7	0.7	0.5	0
071	72 weeks	2.4	2.4	0.5	0.8	0
071	96 weeks	2.1	1.7	0.4	0.5	0
072	Baseline	1.6272	1.5624	0.2628	0.126	0.0216
072	Day 1	8.93838	0.26796	0.26796	0.00957	0.01914
072	2 weeks	2.608	1.068	0.224	0.076	0.024
072	4 weeks	1.7714	1.1084	0.3672	0.136	0.017
072	6 weeks	1.8685	1.3172	0.4329	0.0629	0.0185
072	8 weeks	2.091	1.4227	0.4428	0.123	0.0205
072	10 weeks	2.1096	1.1772	0.2412	0.0504	0.0216
072	12 weeks	1.6835	1.4035	0.301	0.0805	0.0315
072	24 weeks	1.9305	0.99	0.2805	0.0825	0.0165
072	36 weeks	1.4043	1.2152	0.3658	0.0961	0.0186
072	48 weeks	1.7344	0.96	0.3168	0.1696	0.0192
072	72 weeks	#N/A	1.0404	0.4068	0.09	0.0216
072	96 weeks	1.972	1.252	0.4	0.348	0.028
073	Baseline	2.35	2.26	0.37	0.17	0.05
073	Day 1	12.39	0.19	0.36	0	0.03
073	2 weeks	7.08	2.47	0.71	0.11	0.08
073	4 weeks	2.12	1.32	0.26	0.15	0.07
073	6 weeks	2.14	1.95	0.44	0.18	0.05
073	8 weeks	2.4	1.27	0.31	0.03	0.05
073	10 weeks	2.24	1.6	0.41	0.14	0.05
073	12 weeks	2.24	1.32	0.38	0.08	0.04
073	24 weeks	2.68	1.39	0.39	0.1	0.05
073	36 weeks	3.1	1.49	0.29	0.13	0.06
073	48 weeks	2.491	1.6591	0.3901	0.0987	0.0517
073	72 weeks	3.96	1.7	0.43	0.2	0.06
073	96 weeks	2.81	1.86	0.37	0.17	0.05
074	Baseline	2.93	2.34	0.42	0.12	0.02
074	Day 1	9.14	0.48	0.25	0.04	0.01
074	2 weeks	3.41	1.58	0.35	0.12	0.02
074	4 weeks	8.52	1.98	0.46	0.13	0.02
074	6 weeks	6.56	1.76	0.37	0.23	0.02
074	8 weeks	6.65	1.88	0.44	0.26	0.02
074	10 weeks	9.65	2.29	0.54	0.21	0.02
074	12 weeks	9	1.64	0.6	0.44	0.03
074	24 weeks	3.2	1.39	0.41	0.09	0.01
074	36 weeks	3.14	1.85	0.49	0.22	0.02
074	48 weeks	3.18	1.76	0.47	0.13	0.02
074	72 weeks	3.7	1.93	0.49	0.12	0.03
074	96 weeks	4.59	1.8	0.54	0.19	0.03
075	8 weeks	3.2	1.6	0.6	0.2	0
075	Baseline	3.09	2.16	0.48	0.24	0.018
075	Day 1	11	0.3	0.4	0	0
075	2 weeks	17.6	1.7	0.3	0.1	0
075	4 weeks	5.2	2.2	0.5	0.3	0
075	6 weeks	3.4	2.1	0.4	0.2	0
075	10 weeks	3.9	1.4	0.4	0.1	0
075	12 weeks	3.6	1.4	0.4	0.1	0
075	24 weeks	3.8	1.5	0.3	0.1	0
075	36 weeks	4.2	1.7	0.5	0.1	0
075	48 weeks	4.6	1.7	0.5	0.2	0
075	72 weeks	2.1	1.3	0.4	0.1	0
075	96 weeks	4.2	1.7	0.4	0.1	0
076	Baseline	1.9448	1.7776	0.5324	0.1144	0.0308
076	Day 1	2.1714	1.7343	0.5969	0.1692	0.0282
076	2 weeks	2.9328	1.2079	0.4794	0.0611	0.0188
076	4 weeks	2.0239	1.1433	0.4477	0.0555	0.0296
076	6 weeks	1.7045	1.2565	0.427	0.0805	0.0315
076	8 weeks	2.0958	1.3944	0.5544	0.126	0.0294
076	10 weeks	2.3923	1.692	0.4371	0.1457	0.0329
076	12 weeks	2.088	1.665	0.594	0.1215	0.0315
076	24 weeks	2.2455	1.4895	0.6075	0.1395	0.018
076	36 weeks	2.7976	1.6848	0.5356	0.156	0.026
076	48 weeks	2.1074	1.3653	0.5002	0.0943	0.0328
076	96 weeks	1.558	1.5352	0.5244	0.1216	0.0608
077	Baseline	3.0199	2.00928	0.71162	0.16744	0.04186
077	Day 1	8.722	0.588	0.294	0.098	0
077	2 weeks	5.9658	2.35155	0.6771	0.0366	0.04575
077	4 weeks	7.44477	2.03328	0.72012	0.2118	0.08472
077	6 weeks	5.2716	1.5662	0.55008	0.13752	0.05348
077	8 weeks	4.08289	2.69263	0.71111	0.3995	0.06392
077	10 weeks	4.82625	2.30175	0.7095	0.33	0.066
077	12 weeks	2.7846	2.1879	0.4914	0.29835	0.0585
077	24 weeks	1.92252	1.78829	0.32908	0.2598	0.03031
077	36 weeks	1.6297	1.6297	0.34868	0.12886	0.04169
077	48 weeks	1.5366	1.8096	0.39	0.1209	0.0312
077	72 weeks	1.98856	2.04953	0.43148	0.15008	0.04221
077	96 weeks	4.42584	1.68701	0.58738	0.06147	0.04781
078	Baseline	2.9	1.8	0.6	0.2	0.1
078	Day 1	4.3	0.2	0.3	0	0
078	2 weeks	5.4	1.5	0.5	0	0
078	4 weeks	3	1.2	0.5	0.1	0.1
078	6 weeks	3.7	1.4	0.7	0.1	0.1
078	8 weeks	3.4	1.4	0.6	0.1	0.1
078	10 weeks	2.6	1.3	0.5	0.1	0
078	12 weeks	1.9	1.5	0.4	0.1	0
078	24 weeks	3	1.4	0.5	0.1	0
078	36 weeks	2.5	1.5	0.4	0.1	0
078	48 weeks	2.0984	1.6985	0.3311	0.1118	0.0602
078	72 weeks	2.3	1.5	0.4	0.2	0.1
078	96 weeks	2.8	1.5	0.6	0.1	0.1
079	Baseline	2.009	1.4678	0.3936	0.2173	0.0123
079	Day 1	7.07	0.27	0.14	0.12	0.02
079	2 weeks	2	1.6	0.4	0.4	0
079	4 weeks	1.9	2.3	0.4	0.3	0
079	6 weeks	2.4	1.8	0.3	0.2	0
079	8 weeks	2.4	1.7	0.4	0.2	0
079	10 weeks	2.1126	1.386	0.462	0.231	0.0084
079	12 weeks	2.2	1.4	0.3	0.2	0
079	24 weeks	1.9	1.3	0.3	0	0
079	36 weeks	2.2274	1.7286	0.3397	0	0.0043
079	48 weeks	1.708	1.824	0.28	0.184	0.004
079	72 weeks	1.6646	1.7466	0.3034	0.3772	0.0082
079	96 weeks	3	1.7	0.4	0.5	0
080	Baseline	2.1	1.8	0.4	0.2	0
080	Day 1	6.4	0.2	0.4	0	0
080	2 weeks	2.3	1.5	0.3	0.3	0
080	4 weeks	2.5	1.8	0.4	0.3	0
080	6 weeks	2.5	1.5	0.4	0.2	0
080	8 weeks	1.8	1.6	0.4	0.2	0
080	10 weeks	3.4	1.7	0.4	0.3	0
080	12 weeks	1.5	1.7	0.4	0.2	0
080	24 weeks	3	1.6	0.4	0.2	0
080	36 weeks	2.5	2.3	0.4	0.3	0
080	48 weeks	2.4	1.8	0.6	0.4	0
080	72 weeks	1.6	1.3	0.4	0.2	0
080	96 weeks	2.3	1.5	0.4	0.4	0
081	Baseline	3.3449	3.6354	0.6723	0.581	0.0581
081	Day 1	11.6	0.4	0.9	0.1	0
081	2 weeks	22.3	2.5	0.3	0	0
081	4 weeks	8.4	3.2	0.8	0.2	0
081	6 weeks	3.675	2.198	0.637	0.42	0.063
081	8 weeks	9.5	2.2	0.9	0.5	0.1
081	10 weeks	7.7406	2.6904	0.5358	0.3876	0.0456
081	12 weeks	4.3	2.4	0.5	0.2	0
081	24 weeks	0.2178	0.1584	0.0528	0.0132	0
081	36 weeks	3.8	2.7	0.9	0.2	0
081	48 weeks	4	2.8	0.8	0.6	0.1
081	72 weeks	3.7674	3.1512	0.663	0.0156	0.0468
081	96 weeks	3.7	2.4	0.8	0.5	0
082	Baseline	4.95	1.67	0.7	0.09	0.03
082	Day 1	13.43	0.15	0.74	0	0.03
082	2 weeks	6.92	2.29	0.72	0.08	0.03
082	4 weeks	4.28	1.5	0.82	0.1	0.03
082	6 weeks	4.19	0.95	0.56	0.12	0.02
082	8 weeks	4.53	1.47	0.7	0.09	0.04
082	10 weeks	5.56	1.05	0.7	0.12	0.02
082	12 weeks	7.49	1.71	0.83	0.06	0.03
082	24 weeks	8.22	1.99	1.04	0.17	0.05
082	48 weeks	5.47	1.87	0.84	0.11	0.03
082	36 weeks	5.47	1.87	0.84	0.11	0.03
082	72 weeks	5.24	1.76	0.88	0.11	0.02
082	96 weeks	6.37	1.12	0.68	0.09	0.03
083	Baseline	3.4892	1.274	0.3224	0.0728	0.0312
083	Day 1	3.02	1.56	0.5	0.1	0.01
083	2 weeks	3.55	1.26	0.32	0.05	0.01
083	4 weeks	4.46	1.18	0.36	0.06	0.01
083	6 weeks	4.38	1.15	0.48	0.05	0.01
083	8 weeks	4.81	1.41	0.47	0.07	0.03
083	10 weeks	3.8	1.36	0.46	0.04	0.03
083	12 weeks	3.47	1.31	0.35	0.16	0.02
083	24 weeks	3.03	1.42	0.49	0.1	0.01
083	36 weeks	2.75	1.47	0.5	0.03	0.08
083	48 weeks	2.47	1.87	0.42	0.06	0.03
083	72 weeks	2.64	1.49	0.46	0.06	0.02
083	96 weeks	1.91	1.37	0.4	0.07	0.02
084	10 weeks	2.2365	2.061	0.153	0.045	0.0045
084	Baseline	3.3138	2.5893	0.315	0.063	0.0189
084	Day 1	6.465	0.645	0.375	0.0075	0.0075
084	2 weeks	2.976	2.9636	0.248	0	0.0124
084	4 weeks	4.9665	2.5179	0.1078	0.0847	0.0231
084	6 weeks	2.7272	2.5088	0.2464	0.0952	0.0224
084	12 weeks	7.7063	2.0806	0.2828	0.0101	0.0202
084	24 weeks	2.4534	3.1494	0.1392	0.0464	0.0116
084	36 weeks	2.4225	2.9982	0.1653	0.1083	0.0057
084	48 weeks	4.3351	3.1493	0.1694	0.0462	0
084	72 weeks	1.6902	3.1158	0.432	0.1404	0.0216
085	Baseline	1.87	1.88	0.38	0.08	0
085	Day 1	15.12	0.18	0.22	0.05	0.01
085	2 weeks	2.35	2.74	0.26	0.18	0.01
085	4 weeks	1.45	2.05	0.27	0.29	0.01
085	6 weeks	2.31	2.11	0.35	0.15	0
085	8 weeks	2.27	2.48	0.47	0.1	0
085	10 weeks	2.34	2.32	0.45	0.1	0
085	12 weeks	3.15	1.54	0.49	0.19	0.01
085	24 weeks	2.25	1.5	0.34	0.07	0.01
085	36 weeks	2.34	1.69	0.44	0.12	0
085	48 weeks	2.7	1.62	0.4	0.08	0
085	72 weeks	2.3	1.83	0.51	0.15	0.01
085	96 weeks	2.2	2.56	0.4	0.1	0.01
086	Baseline	4.22484	1.77888	0.37932	0.11772	0.01962
086	Day 1	6.64	0.28	0.19	0.01	0.01
086	2 weeks	3.009	1.377	0.153	0.459	0
086	4 weeks	1.3146	1.49927	0.22849	0.05947	0.01878
086	6 weeks	1.47627	1.49023	0.40135	0.10121	0.01047
086	8 weeks	1.80096	1.24992	0.24864	0.04032	0.02016
086	10 weeks	2.18736	1.20156	0.2418	0.05952	0.0186
086	12 weeks	1.48	1.15144	0.26936	0.04144	0.00888
086	24 weeks	1.8528	1.3896	0.4246	0.0772	0
086	36 weeks	2.56768	1.76056	0.31152	0.06136	0.00944
086	48 weeks	2.1414	1.7716	0.2881	0.0688	0.0215
086	72 weeks	2.60148	1.94133	0.27873	0.05868	0.00978
086	96 weeks	2.69439	1.77996	0.30807	0.06846	0.01956
087	Baseline	2.2618	1.6598	0.2967	0.0559	0.0258
087	Day 1	7.6	0.3	0.3	0	0
087	2 weeks	4.2	0.8	0.3	0	0
087	4 weeks	2.1	0.7	0.3	0.1	0.1
087	6 weeks	1.49	0.67	0.17	0.07	0
087	8 weeks	2.8	0.7	0.3	0	0
087	10 weeks	2.6	0.7	0.3	0.1	0
087	12 weeks	1.82	0.52	0.21	0.03	0
087	24 weeks	1.3	0.86	0.29	0.13	0.03
087	36 weeks	2.2503	1.1739	0.3783	0.0546	0.0429
087	48 weeks	2.7	1	0.4	0.1	0
087	72 weeks	0.98	2.94	0.69	0.05	0
087	96 weeks	2.3	1.1	0.3	0	0
088	Baseline	2.7936	1.68	0.24	0.0672	0.0192
088	Day 1	2.0984	1.849	0.2408	0.0817	0.0301
088	2 weeks	3.3966	1.5336	0.378	0.0702	0.0216
088	4 weeks	2.8512	1.5408	0.3648	0.024	0.0192
088	8 weeks	2.684	1.3728	0.2948	0.0308	0.0176
088	12 weeks	2.109	1.2173	0.296	0.0518	0.0259
088	24 weeks	2.244	2.7005	0.4235	0.1045	0.0275
088	36 weeks	4.7403	1.6698	0.4071	0.0414	0.0414
088	48 weeks	2.756	2.0034	0.4346	0.106	0
088	72 weeks	2.6979	1.9125	0.3876	0.0714	0.0306
088	96 weeks	2.8365	2.6901	0.3721	0.1586	0.0427

## Sheet: Flow
PID	Visit	CD4	CD4 effector	CD4/CD8	CD4 Treg	%PD1	PD1+KLRG1+CD57-CD4	CD8	CD8 naive	CD57+ TEMRA CD8	CD127-TEMRA CD8	KLRG1+ TEMRA CD8	PD1-KLRG1+CD57+CD8	KLRG1+TIGIT+CD8	%CD38+CCR6+CD4	%CXCR3
001	Baseline	60.5	94.3	1.87307	5.9	20.4	4.08	32.3	77.9935	7.25	18.1	44.7	0.1341	3.56	1265	35.2
001	2 weeks	30.4	87.7	0.539964	12.6	44	5.368	56.3	84.7016	9.51	19.4	55.7	0.086925	3.91	#N/A	#N/A
001	12 weeks	37.5	92.6	0.745527	7.69	32.4	5.4432	50.3	79.6153	6.47	16.9	50.4	0.095056	4.08	1421	46.5
001	24 weeks	37.5	93.3	0.710227	6.85	28.9	3.9304	52.8	84.7972	6.88	10.6	43.2	0.067797	2.65	1568	46.8
002	Baseline	61	92.9	1.83735	7.12	17.1	5.4207	33.2	82.9345	57	77.9	80.8	0.31856	7.32	1601	33.7
002	2 weeks	38.1	91.5	0.732692	8.58	36.6	11.6388	52	85.0905	56.7	76.4	82.7	0.158468	5.92	1217	25.2
002	12 weeks	48.3	89.9	1.15	10.1	32.4	10.5948	42	77.9935	52.1	72.8	82.7	0.35957	9.02	1869	39.9
002	24 weeks	48	91.7	1.12941	8.29	30.8	9.8868	42.5	76.3392	51.1	70.3	79.9	0.435456	10.4	1386	43.5
003	Baseline	62.5	92	2.1777	7.3	14.6	4.3946	28.7	68.3641	53.8	55.1	72.9	6.78028	14.4	1588	72.2
003	2 weeks	38	81.6	0.8	17.1	30.9	10.197	47.5	57.6752	51.1	63.4	81.6	4.18872	28.7	1381	78.6
003	12 weeks	41.6	89.1	0.976526	9.99	34.5	12.6615	42.6	55.62	52.8	68	83.5	8.0136	28.4	1268	64.4
003	24 weeks	47.4	87.9	1.29863	11.1	27.7	9.695	36.5	49.7002	59.4	70.6	83	12.636	29.8	1361	70.6
004	Baseline	66.2	95	2.2517	4.96	11.1	1.7538	29.4	79.5758	13.1	29.6	73.7	0.236183	4.58	1900	43.2
004	2 weeks	64.5	94.6	2.17172	5.37	13.6	2.1216	29.7	74.3436	11.2	18.9	69	0.20048	4.91	1471	33
004	12 weeks	64.5	94.6	2.16443	5.44	14.6	2.555	29.8	74.8251	16.2	24.7	77.6	0.289656	6.31	1427	34.8
004	24 weeks	62.9	93.2	2.1322	6.85	21.7	3.6673	29.5	61.7483	9.75	30.8	74.2	0.264214	11.4	1353	36.7
005	Baseline	56.4	92.1	1.63006	8.16	24.8	9.0024	34.6	65.0364	46	69.2	71.2	4.38684	16	1243	22.5
005	2 weeks	26.3	89.5	0.489758	10.8	44.4	15.8064	53.7	56.3176	62.2	83.4	87.1	5.775	24.3	#N/A	#N/A
005	12 weeks	31.1	88.7	0.551418	11.6	35.2	13.1296	56.4	76.266	49.9	69.4	78.6	3.12758	11.1	1379	27.6
005	24 weeks	33.5	88.5	0.606884	11.9	36.5	12.4465	55.2	75.4965	45.8	60.3	80.4	3.05196	10.7	1275	28.5
006	Baseline	61.1	94.9	1.7067	5.48	16.6	5.2622	35.8	68.2011	14.5	64.1	84.9	0.844488	14.1	1526	28.4
006	2 weeks	23.8	88.7	0.343434	11.8	35.9	9.8366	69.3	83.7422	6.89	48.3	90	0.20424	9.96	1422	30.5
006	12 weeks	36.3	92	0.639085	8.42	37.7	9.2365	56.8	69.0432	10.8	58.8	90.4	0.620712	14.4	1243	16.7
006	24 weeks	38.4	92	0.708487	8.49	32.4	9.6228	54.2	63.0412	17.2	68.2	91.3	1.36598	14.6	1362	18.5
007	Baseline	60.8	92.9	1.72238	7.52	14.7	2.1168	35.3	74.5554	55.7	76.8	93.9	4.05345	11.5	1722	19.5
007	2 weeks	#N/A	#N/A	#N/A	#N/A	#N/A	#N/A	#N/A	#N/A	#N/A	#N/A	#N/A	#N/A	#N/A	1189	3.3
007	12 weeks	31.3	85.7	0.542461	14.9	31.7	5.1354	57.7	54.162	67.4	87.8	96.6	14.945	29.9	1539	15.6
007	24 weeks	38.5	89.7	0.738964	10.7	30	4.05	52.1	69.5838	59.6	76.5	93.2	6.77376	17	1639	22.4
008	Baseline	67.9	92.8	2.46014	7.29	10.7	1.6478	27.6	78.3112	43	52	71	2.02272	6.96	1908	57
008	2 weeks	49.8	91.9	1.12415	8.25	11.5	1.2075	44.3	91.5814	20.5	42.6	62.2	0.174948	2.38	1525	61.4
008	12 weeks	50.1	91	1.1957	8.75	20.6	2.884	41.9	79.376	31.3	50.1	70.1	0.776536	6.04	1780	50.2
008	24 weeks	51.2	89.5	1.29949	10.8	19.2	2.5152	39.4	71.9343	49.6	71.2	83.7	3.0625	11.1	1392	34.8
009	Baseline	61.9	91.5	1.86446	8.83	21	3.78	33.2	67.5324	18.1	46	63.8	0.7954	14.1	1854	44.3
009	2 weeks	62.3	90.7	1.9052	9.69	24.8	4.4392	32.7	64.3952	18.1	43.5	67	0.67716	15.3	1796	41.9
009	12 weeks	61.2	89.3	1.94904	11.2	26.8	4.6364	31.4	51.506	8.3	29.1	44.5	0.542932	15	1444	37
009	24 weeks	58.9	91.1	1.64525	9.39	18.4	2.8152	35.8	71.7	11.2	36.4	44.4	0.481572	8.28	1497	39.9
010	Baseline	55.4	91.4	1.43523	9.07	18.9	4.3092	38.6	72.48	29.9	56.5	84	1.71304	10.2	1358	27.6
010	2 weeks	28.9	82.3	0.487352	18.7	42.7	8.3265	59.3	74.305	27.4	54.3	86.5	0.83978	10.6	1387	25.1
010	12 weeks	30.4	90.4	0.541889	10.1	41.8	11.913	56.1	54.044	19.7	47.8	82.5	1.5708	18.5	1320	18.3
010	24 weeks	33.2	89.6	0.619403	10.7	37.1	8.9782	53.6	64.8528	17.6	39.1	75.9	0.89948	13.2	1491	28.7
011	Baseline	73.9	91.9	3.3139	7.53	13.9	2.5437	22.3	67.4352	68.8	73.6	83.7	3.85762	17.3	1664	67.8
011	2 weeks	50.1	92.7	1.11333	6.49	19.4	3.4144	45	87.203	53.8	63.4	85.9	1.1346	5.62	1043	61.2
011	12 weeks	53.7	87.8	1.3425	11.2	23.6	4.6256	40	74.0235	63	72.4	84.9	3.05283	15.1	1241	58.8
011	24 weeks	56.7	88.1	1.512	11.2	17.9	2.9535	37.5	77.8122	65.2	75.4	86.5	2.62352	13.2	1317	54.9
012	Baseline	58.6	89.2	1.60109	10.7	28	5.852	36.6	31.7616	74.4	93.4	86	21.17	29.5	1732	30.4
012	2 weeks	52.5	84.2	1.22951	16	26.2	6.1832	42.7	33.9366	70.5	93.5	85.3	16.3548	35.4	1662	33.8
012	12 weeks	46.8	88.5	0.962963	11.6	29.2	6.8912	48.6	35.4688	75.8	94.4	90.7	29.4462	38.1	1735	31
012	24 weeks	46.8	89.6	0.964948	10.5	31.2	7.9872	48.5	36.342	76.8	93.3	92.4	28.6314	38.6	1801	34.9
013	Baseline	60.3	84.4	1.86111	14.7	21.4	3.5524	32.4	66.968	34.4	39.4	68.2	2.22552	9.67	1560	65.2
013	2 weeks	54.7	83.8	1.5584	15.4	23.9	4.3259	35.1	57.063	54.9	63.7	84.8	5.07822	15.9	1377	56.3
013	12 weeks	61	89.8	1.83183	9.53	19.1	3.5526	33.3	62.5292	32.1	45.4	74.3	2.00568	13.1	1719	70
013	24 weeks	62.7	86.1	1.96552	13	19.4	2.7936	31.9	69.6344	42.1	56.2	80.8	2.49528	12	1026	41.1
014	Baseline	56.8	91	1.44529	9.48	16.1	3.7835	39.3	65.0312	27.2	35.4	67.5	2.14291	17.1	1799	56.7
014	2 weeks	33.4	81.9	0.53871	18.6	25.9	4.8951	62	74.9148	45.6	61.2	82.1	1.62708	11.8	1426	37.1
014	12 weeks	40.5	88	0.741758	12.7	25.6	4.8896	54.6	59.7204	30	54.8	77.9	2.81946	21.5	1342	33.4
014	24 weeks	40.6	90.1	0.7603	10.5	29.2	5.6356	53.4	48.1428	35.3	58.6	79.9	4.0386	29	1478	40.2
015	Baseline	65.3	92.2	2.18395	7.9	13.2	3.5244	29.9	50.666	57	85.1	92.8	9.0522	29	1840	44.4
015	2 weeks	65.3	92.3	2.2363	7.84	11.5	2.9325	29.2	56.3295	59	87.7	94.9	8.9862	25	1669	32.3
015	12 weeks	65.8	89.9	2.19333	10.3	12.2	3.1354	30	59.5576	46	77.7	87.4	4.40726	19.8	2188	58.3
015	24 weeks	66.9	91.3	2.23746	8.85	8.29	1.23521	29.9	68.101	54.7	79.5	84	4.1584	13.2	1516	31.6
016	Baseline	#N/A	#N/A	#N/A	#N/A	#N/A	#N/A	#N/A	#N/A	#N/A	#N/A	#N/A	#N/A	#N/A	1436	33.8
016	12 weeks	#N/A	#N/A	#N/A	#N/A	#N/A	#N/A	#N/A	#N/A	#N/A	#N/A	#N/A	#N/A	#N/A	1420	33.4
016	24 weeks	#N/A	#N/A	#N/A	#N/A	#N/A	#N/A	#N/A	#N/A	#N/A	#N/A	#N/A	#N/A	#N/A	1581	29.5
017	Baseline	67.5	93.7	2.30375	5.82	10.3	1.5244	29.3	76.128	18.3	19	60.8	0.48287	6.19	1486	54.8
017	2 weeks	42.1	83.6	0.840319	14.5	27.2	3.1008	50.1	80.892	42.7	45.4	82.2	0.765621	7.41	#N/A	#N/A
017	12 weeks	#N/A	#N/A	#N/A	19	38.1	9.525	49.2	62.1	#N/A	#N/A	#N/A	0	6.9	#N/A	#N/A
017	24 weeks	52.9	90.2	1.36693	9.76	20.6	3.1106	38.7	62.1984	18	16.7	67.2	0.5973	9.25	1457	48.3
018	Baseline	53.7	90.6	1.69937	9.61	14.5	1.29775	31.6	72.4172	19.7	44.8	59.9	1.9558	9.48	1650	34.9
018	2 weeks	59.4	89.1	2.00676	11.2	13	1.1037	29.6	74.239	18.7	35.8	62.4	1.66842	9.29	1510	33.3
018	12 weeks	61.9	91.3	2.18728	8.86	9.68	1.0164	28.3	75.978	20.6	35.8	63.6	1.6562	7.82	1478	32
018	24 weeks	65	92.8	2.49042	7.58	7.35	0.51597	26.1	79.182	8.39	15.7	44.5	0.585296	4.2	1530	30.9
019	2 weeks	#N/A	#N/A	#N/A	#N/A	#N/A	#N/A	#N/A	#N/A	#N/A	#N/A	#N/A	#N/A	#N/A	1116	14.6
019	12 weeks	#N/A	#N/A	#N/A	#N/A	#N/A	#N/A	#N/A	#N/A	#N/A	#N/A	#N/A	#N/A	#N/A	1213	19.7
019	24 weeks	#N/A	#N/A	#N/A	#N/A	#N/A	#N/A	#N/A	#N/A	#N/A	#N/A	#N/A	#N/A	#N/A	1175	23.1
020	Baseline	71.9	91.8	3.44019	8.81	10.4	1.924	20.9	72.4122	27	58.5	76.9	2.38506	12.6	1439	36.8
020	2 weeks	75.8	94.3	3.96859	6.16	8.32	1.38944	19.1	79.3205	26.2	61.1	74.5	1.56585	9.44	1297	35
020	12 weeks	73.3	92.9	3.52404	7.66	8.17	1.66668	20.8	74.712	36.2	69.1	85.2	3.07008	14.4	1327	32.7
020	24 weeks	76.6	92.6	4.05291	8.05	7.02	1.13022	18.9	80.9879	37.1	64.6	79.3	2.13411	9.37	1383	41.1
021	Baseline	#N/A	#N/A	#N/A	#N/A	#N/A	#N/A	#N/A	#N/A	#N/A	#N/A	#N/A	#N/A	#N/A	1779	40.6
021	12 weeks	#N/A	#N/A	#N/A	#N/A	#N/A	#N/A	#N/A	#N/A	#N/A	#N/A	#N/A	#N/A	#N/A	1510	27.4
021	24 weeks	#N/A	#N/A	#N/A	#N/A	#N/A	#N/A	#N/A	#N/A	#N/A	#N/A	#N/A	#N/A	#N/A	1340	19.3
022	Baseline	57	89.7	1.42857	11.1	16.7	6.8136	39.9	85.041	4.99	31.6	74.3	0.0441315	5.52	1546	36.5
022	2 weeks	21.3	81.9	0.287449	19	46.8	13.7124	74.1	94.8147	3.96	33.5	78.9	0.0202653	2.33	1343	27.3
022	10 weeks	31.1	87.7	0.494436	13	34.6	13.9092	62.9	82.9652	3.39	26.4	73.8	0.04914	6.45	#N/A	#N/A
023	Baseline	53.5	93.3	1.83849	6.87	17.7	3.186	29.1	58.794	19.5	33.9	74.3	1.32594	7.57	1477	24.9
023	2 weeks	54.3	92.6	1.92553	7.11	18.3	3.0012	28.2	52.5504	25.9	28.7	82.2	1.71072	8.28	1662	33
023	12 weeks	49.4	92	1.65217	8.17	18.8	3.7976	29.9	50.9894	27.4	33	83.3	1.4751	9.21	1357	20.1
023	24 weeks	47	89.9	1.60959	9.74	25.8	5.3922	29.2	41.2224	31.2	37.6	84	2.14122	13.9	1494	24.2
024	Baseline	#N/A	#N/A	#N/A	#N/A	#N/A	#N/A	#N/A	#N/A	#N/A	#N/A	#N/A	#N/A	#N/A	1781	54.4
024	2 weeks	#N/A	#N/A	#N/A	#N/A	#N/A	#N/A	#N/A	#N/A	#N/A	#N/A	#N/A	#N/A	#N/A	#N/A	#N/A
024	12 weeks	#N/A	#N/A	#N/A	#N/A	#N/A	#N/A	#N/A	#N/A	#N/A	#N/A	#N/A	#N/A	#N/A	1295	32
024	24 weeks	#N/A	#N/A	#N/A	#N/A	#N/A	#N/A	#N/A	#N/A	#N/A	#N/A	#N/A	#N/A	#N/A	1466	46.5
025	Baseline	57.6	88.5	1.55676	12.1	13.4	1.9832	37	67.2516	13.2	55.3	77.5	0.33972	7.95	1634	24.7
025	2 weeks	25	75.2	0.403226	25.8	40	2.924	62	60.1656	14.1	79.2	80	0.27231	7.17	1563	7.41
025	12 weeks	34.3	86.6	0.644737	14.1	33.6	3.696	53.2	44.0924	11.9	51.3	82	0.399965	10.3	1356	13
025	24 weeks	30.5	86.8	0.538869	13.8	35.3	4.4478	56.6	33.8546	11.7	57.1	82.4	0.451435	9.09	1486	11.8
026	Baseline	63.3	89.4	2.02236	11	14.2	4.4304	31.3	68.1395	22.2	39.6	81.6	1.53125	12.7	1506	44.8
026	2 weeks	44	86.6	0.878244	14	21.1	6.2667	50.1	83.2587	18.1	36.3	82.6	0.58625	5.63	1444	48.5
026	12 weeks	50.9	88.1	1.18097	12.5	23.2	6.728	43.1	72.096	11.5	27.2	74.9	0.454779	8.75	1359	36.7
026	24 weeks	52.2	90	1.25783	10.4	23.2	6.7512	41.5	71.0468	13.2	28	75.4	0.520671	8.86	1389	37.5
027	Baseline	51.4	92.1	1.3634	8.19	18.8	2.4816	37.7	67.9903	8.97	17.8	63.4	0.442707	7.87	1655	29.1
027	2 weeks	22.4	87.6	0.325581	12.9	20.5	1.6892	68.8	70.905	10.5	18.1	74.8	0.19176	4.04	1711	29.3
027	12 weeks	28.5	89.7	0.470297	10.5	21.6	2.5272	60.6	79.831	9.71	20.9	68.5	0.31293	4.97	1407	27.5
027	24 weeks	30.1	89.9	0.52993	10.3	23.3	2.8193	56.8	75.1608	6.04	29.7	61	0.254826	5.63	1532	25.8
028	Baseline	52.5	94	1.45028	5.34	8.19	1.03194	36.2	75.9225	35.5	51.8	81.8	1.68873	6.7	1447	57.9
028	2 weeks	26.5	85.7	0.439469	12.7	27.2	2.2304	60.3	87.7266	41.1	57.7	79.7	0.66468	3.12	1279	48.6
028	12 weeks	40.5	86.7	0.90604	11.5	18	2.25	44.7	73.3992	21.5	34.6	76.7	0.723528	5.36	#N/A	#N/A
028	24 weeks	40.6	92.6	0.851153	6.63	18.2	1.29402	47.7	72.4386	18.3	26.9	67.9	0.562045	4.52	1143	43.4
029	Baseline	59.4	94.7	1.71182	5.61	14.3	1.1583	34.7	62.699	43.5	71.4	80.4	3.85154	13.6	1393	26.5
029	2 weeks	63	96.3	1.96875	3.91	9.73	0.756021	32	75.2706	38.6	81.3	75.8	1.84933	8.2	1232	21.6
029	12 weeks	68	92.5	3.33333	7.83	33	4.752	20.4	19.4023	41.4	59.1	77.7	2.89068	20.1	2475	71.9
029	24 weeks	62.4	95.8	2.00643	4.48	18.5	2.2015	31.1	57.3118	36.9	77.2	85.5	4.42981	18.3	1424	30.6
030	Baseline	72.1	93.5	2.94286	6.53	27.5	8.91	24.5	74.6789	67.3	66.8	89.1	1.0584	9.92	1384	31.7
030	2 weeks	43.7	88.6	0.93576	11.4	49.4	16.7466	46.7	67.6425	57.8	62.7	90.8	0.93533	10.4	1132	12.4
030	12 weeks	51.9	89.2	1.34805	10.8	40.8	12.036	38.5	66.024	56.9	60.2	84.5	1.39263	8.31	1121	9.05
030	24 weeks	54.4	90.4	1.39487	9.61	49.3	15.5295	39	60.4513	52.4	64.6	81.1	0.530856	13.2	1152	54.8
031	Baseline	67.8	93.2	2.29054	7.01	10.2	2.805	29.6	62.807	62	81.6	91.8	5.17408	20	1712	26.6
031	2 weeks	47	87.6	0.967078	12.9	14.4	4.104	48.6	78.165	64.4	84.4	89.9	1.58346	8.99	1714	26.9
031	12 weeks	#N/A	#N/A	#N/A	#N/A	#N/A	#N/A	#N/A	#N/A	#N/A	#N/A	#N/A	#N/A	#N/A	1715	30.2
031	24 weeks	52.8	90.1	1.22222	10.2	14.6	4.5844	43.2	69.75	62.9	77.2	95.6	5.48735	17.3	1870	33
032	Baseline	74.4	93.2	3.72	7.44	9.32	2.32068	20	61.7991	10.1	49.4	73.2	0.310625	13.6	1872	44.6
032	2 weeks	75	92.8	3.73134	7.73	8.06	1.79738	20.1	64.8404	10.3	23.4	77.9	0.25098	11.5	1515	33
032	12 weeks	74.8	91.9	3.77778	8.69	7.96	1.86264	19.8	65.706	9.41	22.3	74.3	0.273904	11	1905	52.5
032	24 weeks	73.3	94.3	3.44131	5.88	11.7	2.457	21.3	66.4516	20.3	17	77.6	0.648508	10.6	1653	42.8
033	Baseline	60.7	93.7	1.73429	6.44	12.7	1.4224	35	77.154	20.9	32.9	67.8	1.2371	7.12	1696	23.6
033	2 weeks	27.5	90.2	0.416667	10.2	16.2	2.2842	66	77.3661	16.6	36.1	70	0.781132	7.16	1584	23.4
033	12 weeks	37.7	92	0.680505	8.22	24.1	4.4585	55.4	61.746	40.1	67.3	83.3	5.4096	13.9	1479	15.1
033	24 weeks	47.7	91.2	1.03471	8.96	23.3	2.3766	46.1	62.3392	34.8	52.7	73.9	3.77784	11.7	1405	24.2
034	Baseline	62.3	90.4	2.0906	10.4	18.6	8.091	29.8	62.1411	24.4	32.8	79.5	2.35494	19.1	1617	41.6
034	2 weeks	36.9	86	0.654255	14.6	23.5	10.5515	56.4	82.8495	13.4	32	87.7	0.412581	10.6	1245	34.1
034	12 weeks	40.5	82.4	1.04113	19.6	43.1	25.4721	38.9	59.1982	#N/A	60	#N/A	6.11898	20.4	#N/A	#N/A
034	24 weeks	45.3	90	1.02257	10.9	27	10.8	44.3	72.474	25.8	38.5	80.5	1.4528	14	1345	37.7
035	Baseline	#N/A	#N/A	#N/A	#N/A	#N/A	#N/A	#N/A	#N/A	#N/A	#N/A	#N/A	#N/A	#N/A	1218	40.2
035	2 weeks	#N/A	#N/A	#N/A	#N/A	#N/A	#N/A	#N/A	#N/A	#N/A	#N/A	#N/A	#N/A	#N/A	1325	42.5
035	12 weeks	#N/A	#N/A	#N/A	#N/A	#N/A	#N/A	#N/A	#N/A	#N/A	#N/A	#N/A	#N/A	#N/A	1367	35.1
035	24 weeks	#N/A	#N/A	#N/A	#N/A	#N/A	#N/A	#N/A	#N/A	#N/A	#N/A	#N/A	#N/A	#N/A	1567	55.8
036	Baseline	62.9	92.4	2.34701	8	13.1	3.3798	26.8	62.6562	23.8	72.7	84.3	3.70944	16	1765	40.3
036	2 weeks	35.9	84.3	0.691715	15.2	28.8	4.0896	51.9	75.492	24.6	88.3	88.7	1.4672	11.7	1691	22
036	12 weeks	41.1	90.7	0.925676	9.72	20.3	5.481	44.4	68.5208	15.5	81.1	86.1	2.88508	15.1	1827	45.2
036	24 weeks	73	95.9	3.05439	4.4	25.7	4.4204	23.9	24.696	39.8	75.4	95.1	6.99514	33.9	1272	19.1
037	Baseline	70.9	94.3	2.63569	6.24	7.33	1.0995	26.9	77.2192	64.4	84.5	86.9	6.16248	9.17	1305	12.5
037	2 weeks	70.3	94	2.57509	6.27	9.79	1.68388	27.3	69.8148	73.8	90.6	90.4	11.3634	15	1335	11.7
037	12 weeks	74	93.6	3.09623	6.87	7.95	1.07325	23.9	79.4052	51	75.1	76.7	3.10403	5.96	1401	18
037	24 weeks	69.1	94.7	2.391	5.66	7.14	0.89964	28.9	82.134	39.4	66.1	73.6	1.95774	4.3	1560	25.3
038	Baseline	#N/A	#N/A	#N/A	#N/A	#N/A	#N/A	#N/A	#N/A	#N/A	#N/A	#N/A	#N/A	#N/A	1731	55.1
038	2 weeks	#N/A	#N/A	#N/A	#N/A	#N/A	#N/A	#N/A	#N/A	#N/A	#N/A	#N/A	#N/A	#N/A	1491	53.5
038	12 weeks	#N/A	#N/A	#N/A	#N/A	#N/A	#N/A	#N/A	#N/A	#N/A	#N/A	#N/A	#N/A	#N/A	1464	49
038	24 weeks	#N/A	#N/A	#N/A	#N/A	#N/A	#N/A	#N/A	#N/A	#N/A	#N/A	#N/A	#N/A	#N/A	1521	48.7
039	Baseline	72.1	92.7	2.87251	7.67	13.5	3.2805	25.1	79.6068	24.8	31	67.9	0.209764	4.08	1219	26.4
039	2 weeks	43.8	87.4	0.865613	13.1	14	2.772	50.6	92.8455	26	40.2	75.6	0.0504695	1.77	1232	16.1
039	12 weeks	49	90.5	1.13164	10	21.4	5.2644	43.3	75.3665	21.5	33.2	71.4	0.280665	4.55	1287	18.4
039	24 weeks	51.7	90.4	1.23981	10	23.9	5.4014	41.7	76.867	13.3	25	63.1	0.102925	4.05	#N/A	#N/A
040	Baseline	48.7	93.8	1.14319	6.26	15.5	3.689	42.6	81.7	22.8	67.1	83.3	1.14802	9.31	1483	45.4
040	2 weeks	48.1	93.7	1.16184	6.36	18.6	4.8732	41.4	80.541	26.1	62.2	82.3	1.116	9.86	767	24.5
040	12 weeks	48.7	94.5	1.11442	5.46	20.1	5.1054	43.7	82.3392	25.7	58.1	83	1.03119	8.46	1650	49.1
040	24 weeks	46.6	92.7	1.08879	7.31	23.1	5.8674	42.8	65.6069	25.2	70.1	86.3	2.28072	21.6	1500	50.3
041	Baseline	61.1	91.3	1.74571	8.22	6.8	1.1424	35	66.5403	4.99	15.4	47.3	0.330506	6.96	1646	77.3
041	2 weeks	34.1	77	0.578947	21.6	32	4.48	58.9	81.8349	6.08	7	60.5	0.183546	6.19	#N/A	#N/A
041	12 weeks	37.3	89.9	0.680657	8.83	17.5	2.24	54.8	65.7294	3.7	6.7	47.7	0.276584	7.48	#N/A	#N/A
041	24 weeks	41.2	90	0.775895	8.86	15.3	2.4633	53.1	69.2955	4.66	8.96	48.2	0.217956	7.86	1274	66.8
042	2 weeks	39.2	86.2	0.717949	14.8	33.8	12.2694	54.6	72.93	66.5	84.9	94.8	2.26625	19.2	1720	40.3
042	12 weeks	43.9	82.6	0.854086	18.5	26.3	9.0472	51.4	72.8	60.2	77.7	90.8	2.35572	17.4	1576	39.6
042	24 weeks	58.7	92.2	1.84013	8.74	18.5	5.809	31.9	51.0402	40	80.9	74.8	3.29148	20.5	#N/A	#N/A
043	Baseline	56.9	91.2	1.36451	9.08	13.6	4.8144	41.7	74.6213	15.9	20.8	68.3	0.73206	8.76	1658	44.4
043	2 weeks	30.2	90.3	0.448071	10.4	28.8	7.4016	67.4	92.0304	30.8	53.8	69.2	0.096657	3.19	#N/A	#N/A
043	12 weeks	30.6	86.9	0.46015	13.6	29	9.773	66.5	70.376	21.1	31.4	58.7	1.0912	7.85	1546	43.8
043	24 weeks	29.7	91.3	0.446617	8.78	19.9	4.2785	66.5	83.0494	13.5	17.8	64.9	0.418572	5.32	1569	33.5
044	Baseline	70.4	92.4	3.38462	7.17	9.31	3.83572	20.8	39.0915	66.6	75.1	97	9.2575	36.3	1301	30.8
044	2 weeks	45.7	73.6	1.27654	24.7	45.2	12.9272	35.8	42.6816	65.1	79.9	96.5	8.4564	39.9	1029	24.4
044	12 weeks	40.8	84.7	0.875536	14	23.5	7.52	46.6	59.2852	66.8	79.5	97.5	5.9488	24.5	1318	30.5
044	24 weeks	42.8	91.3	1.01663	7.73	22.9	10.1676	42.1	44.444	61.7	79.1	97.1	7.223	32.7	992	16.3
045	Baseline	64.2	92.9	2.15436	7.11	21.9	5.3874	29.8	59.6594	13.2	25.3	51.1	1.2231	13.5	1175	36.7
045	2 weeks	35.2	91.9	0.675624	8.13	26.7	8.2236	52.1	60.2292	19.5	30.6	63.2	0.94415	13.6	1334	32.4
045	12 weeks	47.6	89.4	1.13333	10.6	31	8.37	42	52.143	12.2	30.5	50.2	1.1655	14.6	1176	34.2
045	24 weeks	46.1	90.6	1.03596	9.36	26	6.006	44.5	62.1437	8.74	18.7	48	0.68224	10.3	1017	35.4
046	Baseline	#N/A	#N/A	#N/A	#N/A	#N/A	#N/A	#N/A	#N/A	#N/A	#N/A	#N/A	#N/A	#N/A	1430	22.5
046	12 weeks	#N/A	#N/A	#N/A	#N/A	#N/A	#N/A	#N/A	#N/A	#N/A	#N/A	#N/A	#N/A	#N/A	1453	26.2
046	24 weeks	#N/A	#N/A	#N/A	#N/A	#N/A	#N/A	#N/A	#N/A	#N/A	#N/A	#N/A	#N/A	#N/A	1284	19.4
047	Baseline	#N/A	#N/A	#N/A	#N/A	#N/A	#N/A	#N/A	#N/A	#N/A	#N/A	#N/A	#N/A	#N/A	1497	42.7
047	2 weeks	#N/A	#N/A	#N/A	#N/A	#N/A	#N/A	#N/A	#N/A	#N/A	#N/A	#N/A	#N/A	#N/A	1505	40
047	12 weeks	#N/A	#N/A	#N/A	#N/A	#N/A	#N/A	#N/A	#N/A	#N/A	#N/A	#N/A	#N/A	#N/A	1513	43.7
047	24 weeks	#N/A	#N/A	#N/A	#N/A	#N/A	#N/A	#N/A	#N/A	#N/A	#N/A	#N/A	#N/A	#N/A	1634	54.6
048	Baseline	#N/A	#N/A	#N/A	#N/A	#N/A	#N/A	#N/A	#N/A	#N/A	#N/A	#N/A	#N/A	#N/A	1813	79
048	2 weeks	#N/A	#N/A	#N/A	#N/A	#N/A	#N/A	#N/A	#N/A	#N/A	#N/A	#N/A	#N/A	#N/A	1926	75.9
048	12 weeks	#N/A	#N/A	#N/A	#N/A	#N/A	#N/A	#N/A	#N/A	#N/A	#N/A	#N/A	#N/A	#N/A	1830	67.7
048	24 weeks	#N/A	#N/A	#N/A	#N/A	#N/A	#N/A	#N/A	#N/A	#N/A	#N/A	#N/A	#N/A	#N/A	1568	51.6
049	Baseline	67.2	93.2	2.26263	7.09	14.1	3.6942	29.7	76.818	59.3	63	88.7	6.07725	12.2	1820	49.1
049	2 weeks	66	91.8	2.21477	8.64	18.2	5.187	29.8	68.3016	63.5	61.6	89.1	9.4657	18	1641	43.6
049	12 weeks	58.1	92.6	1.56183	7.71	14.9	4.321	37.2	58.6173	81.5	82.8	94.2	20.5829	26.8	#N/A	#N/A
049	24 weeks	62.7	91.6	1.87725	8.74	16.5	4.5705	33.4	57.024	74.5	83.8	92.4	19.4674	27.1	1472	31.8
050	Baseline	58.6	91.6	2.2197	8.71	21.4	9.3304	26.4	53.009	73.1	83.5	98.8	13.4808	20.5	1443	15.1
050	2 weeks	56.7	92.6	2.03226	7.68	21.6	8.8992	27.9	53.878	71.6	78.5	98.3	11.9732	20	1510	18.8
050	12 weeks	58.3	92.5	2.54585	7.77	23.8	10.472	22.9	42.9533	69.2	76.9	95	13.833	22.1	2048	32.7
050	24 weeks	60.3	92.6	2.37402	7.67	22.2	8.7246	25.4	54.069	69.3	73.3	95.2	11.0684	18.5	1543	20.6
051	Baseline	74.9	92.5	3.38914	7.98	4.92	1.86468	22.1	86.877	8.91	33.1	67.3	0.047773	4.52	1232	21.5
051	2 weeks	66.8	88.9	2.50187	11.6	12.3	5.3751	26.7	77.0796	8.23	18.7	66	0.0714493	5.86	1794	41.3
051	12 weeks	69.1	90.9	2.65769	9.5	7.39	2.85993	26	85.0055	6.56	20.8	73.7	0.051425	4.16	1849	43.3
051	24 weeks	70.5	92.3	2.90123	8.04	8.42	3.27538	24.3	83.0635	6.78	19.9	68.7	0.0489456	4.74	2064	47.2
052	Baseline	67.3	94.6	2.35315	5.68	11.9	4.4982	28.6	82.4838	21.7	35.5	75.5	0.539784	5.83	1628	51.8
052	2 weeks	76.8	95.6	4.15135	4.59	18.1	7.0952	18.5	71.337	41.8	62.5	84.3	2.22222	12.2	1325	19.8
052	12 weeks	66.8	94.7	2.33566	5.52	15.8	5.5142	28.6	79.5755	25	34.5	76.4	0.721188	6.86	1402	34.4
052	24 weeks	60.1	93.8	1.82121	6.43	31.4	12.8426	33	72.0105	36.1	54.4	82.5	1.8662	12.6	1759	46.3
053	Baseline	67	96	2.23333	4.17	11.8	5.1802	30	73.8752	24.9	37.2	85.9	1.15584	12.9	1544	59.3
053	2 weeks	38.4	93.5	0.684492	6.75	34.8	12.2844	56.1	76.2524	33.7	66.5	85.4	1.2921	14.6	1503	53.3
053	12 weeks	36.2	92.5	0.615646	7.76	24.6	10.332	58.8	73.0825	13.2	29.6	79.3	0.74285	13.8	1345	49.7
053	24 weeks	39.5	95.2	0.707885	4.97	21.5	8.944	55.8	75.7476	11.5	17.5	75.7	0.566592	10.8	1431	53.6
054	Baseline	63.7	90.9	2.38577	9.54	15.4	5.4208	26.7	72.007	16.2	43.2	65	0.751686	5.25	1786	38.3
054	2 weeks	63	87.3	2.47059	13.2	19.4	6.8676	25.5	67.5675	23	42.9	75.9	1.4007	8.5	1694	39.6
054	12 weeks	70.3	91.1	3.53266	9.34	20.1	6.5325	19.9	66.2929	33.1	57.8	83.7	1.91475	10.3	1379	23.5
054	24 weeks	68.4	91.3	2.91064	9.16	15.7	5.7148	23.5	70.907	20.4	31.9	78	0.659456	6.34	1582	33.9
055	Baseline	65.3	96.1	2.01543	3.34	6.53	1.29947	32.4	76.4991	44.9	70.5	82.4	0.94	5.58	1455	30.3
055	2 weeks	69.8	96.7	2.48399	2.62	5.94	0.99792	28.1	75.9129	45.5	69.2	82	0.900552	5.4	1428	32
055	12 weeks	70.3	94.2	2.57509	4.75	6.83	1.65969	27.3	72.6418	35.8	53.4	74.5	0.740871	5.16	1249	27.6
055	24 weeks	70.8	96.1	2.56522	3.58	3.81	0.47244	27.6	82.6956	28	35.5	56.2	0.32844	2.11	1442	32.8
056	Baseline	59.1	95.1	1.64167	5.09	13.7	4.5073	36	78.7296	22	49	79.4	0.738654	10.6	1790	48.5
056	2 weeks	61.5	94	1.84132	6.28	15.9	4.8654	33.4	74.96	25.9	48.7	77.7	0.95148	11.6	1860	49.2
056	12 weeks	60.3	94	1.77353	6.24	15.1	4.7565	34	73.9616	23.3	46.1	80.5	1.04076	13.1	1605	42.3
056	24 weeks	55.9	91.8	1.49866	8.61	17.3	6.5048	37.3	72.4302	28.5	54.6	80	1.2152	14.6	2325	55.6
057	Baseline	#N/A	#N/A	#N/A	#N/A	#N/A	#N/A	#N/A	#N/A	#N/A	#N/A	#N/A	#N/A	#N/A	1874	40.2
057	2 weeks	#N/A	#N/A	#N/A	#N/A	#N/A	#N/A	#N/A	#N/A	#N/A	#N/A	#N/A	#N/A	#N/A	1687	30.8
057	12 weeks	#N/A	#N/A	#N/A	#N/A	#N/A	#N/A	#N/A	#N/A	#N/A	#N/A	#N/A	#N/A	#N/A	1827	41.4
057	24 weeks	#N/A	#N/A	#N/A	#N/A	#N/A	#N/A	#N/A	#N/A	#N/A	#N/A	#N/A	#N/A	#N/A	1652	36
058	PRN	72	92.4	2.74809	8.02	20.5	3.3415	26.2	55.8156	49.7	82.8	94.8	1.18013	19.7	1838	23.3
058	2 weeks	33.5	84.5	0.536	16.4	45.7	5.5754	62.5	74.688	45.3	93.7	97.1	0.9948	13.6	1373	4.07
058	12 weeks	43.9	81.6	0.862475	19	46.2	12.6588	50.9	45.8784	45.5	90.9	98.9	1.29554	25.4	1758	17.2
058	24 weeks	46.4	85.1	0.956701	15.4	43.4	11.284	48.5	48.513	42.4	90.3	98.9	1.33722	25.8	1795	23.3
059	Baseline	65.2	90.8	2.04389	9.75	23.3	3.4717	31.9	63.5512	17.6	81.1	88	1.53955	24.7	1392	14.5
059	2 weeks	67.3	91.4	2.22112	8.93	24.7	3.8779	30.3	66.7528	16.6	73.2	87.3	1.0023	20.9	2031	39.1
059	12 weeks	67	91	2.21854	9.45	27.6	4.6368	30.2	62.4492	20.2	73.6	86.8	1.01706	23.4	1774	34.4
059	24 weeks	66.7	90.3	2.17264	10.1	22.3	3.3673	30.7	66.6659	14.2	82.8	87.2	1.28816	21.6	1836	29.8
060	Baseline	61	90.9	2.27612	8.45	17.8	9.0068	26.8	43.052	47.3	48.4	95.4	3.24618	19.4	1769	69.2
060	2 weeks	59	87.8	2.10714	11.5	22.7	11.3954	28	42.7119	46	38.2	91.6	2.1291	18.5	1997	69
060	12 weeks	60	91	2.1978	8.09	12	5.292	27.3	49.17	40.2	40.5	90.1	2.66992	15.1	1995	66.5
060	24 weeks	58.9	90.3	2.10357	8.9	13.4	6.1104	28	48.8852	29.6	35.4	87.1	2.59666	18.3	1876	67.8
061	Baseline	#N/A	#N/A	#N/A	#N/A	#N/A	#N/A	#N/A	#N/A	#N/A	#N/A	#N/A	#N/A	#N/A	1315	36.1
061	12 weeks	#N/A	#N/A	#N/A	#N/A	#N/A	#N/A	#N/A	#N/A	#N/A	#N/A	#N/A	#N/A	#N/A	1264	31.5
061	24 weeks	#N/A	#N/A	#N/A	#N/A	#N/A	#N/A	#N/A	#N/A	#N/A	#N/A	#N/A	#N/A	#N/A	1268	33.6
062	Baseline	60.3	94.4	1.6123	5.65	5.81	2.16713	37.4	70.0315	43.9	64.9	76.8	3.48375	12.9	2006	56.6
062	2 weeks	41.5	90.5	0.749097	10	15.4	6.8068	55.4	76.5416	56.4	72	86.6	1.92432	12.9	1193	21.7
062	12 weeks	45.5	92.2	0.885214	8.05	15.5	6.3705	51.4	75.6682	47.5	60.2	88	2.34525	14.3	1278	18.4
062	24 weeks	45.1	92.2	0.870656	8.05	16.8	6.972	51.8	74.67	58.3	71.9	89.2	2.73249	16	1432	28.8
063	Baseline	59.5	89.7	1.66667	10.4	14.6	0.85264	35.7	76.7839	9.45	22	52.1	0.205435	5.38	1578	42.5
063	2 weeks	37.2	94.2	0.709924	6.3	25.8	1.52994	52.4	77.2633	23.1	72.3	76.4	0.401853	7.32	1237	12.9
063	12 weeks	38.1	89.4	0.710821	11	27.1	1.70188	53.6	70.7632	15.9	40.5	66.2	0.443068	10	1560	32.6
063	24 weeks	40.9	90.3	0.827935	10.1	29	2.1286	49.4	68.1284	21	42.4	67	0.482784	10.5	1841	47.4
064	Baseline	65.5	94	2.20539	6.34	14	3.234	29.7	74.2104	26.2	33.5	66.3	1.60539	7.29	1861	54.6
064	2 weeks	35.8	92.5	0.622609	8.1	19.5	4.3095	57.5	81.6816	25.8	43.8	70.2	0.930264	5.16	1484	30.2
064	12 weeks	42.8	87.8	0.901053	12.9	20.8	4.9088	47.5	70.1802	17.2	34.3	64.7	1.07498	6.84	1498	28.2
064	24 weeks	43.5	92.8	0.927505	7.59	19.5	3.666	46.9	71.0774	16	33.5	53	0.844461	4.73	1501	23.9
065	Baseline	52	90.9	1.25301	9.3	20.9	3.762	41.5	75.4285	33.4	51.9	78	2.06304	9.84	1542	35.9
065	2 weeks	25.8	91.3	0.369628	9.03	14.3	2.6312	69.8	87.71	46.1	72.1	81.6	0.916426	3.55	1458	40.6
065	12 weeks	28.5	92.2	0.43379	8.01	15.8	2.291	65.7	88.7706	30.1	74.3	58.4	1.08864	3.91	1260	22
065	24 weeks	33.4	89.7	0.54844	10.5	20.6	2.9252	60.9	87.236	36	49.7	72.1	1.24227	4.78	1691	36.3
066	Baseline	70.1	93.2	2.87295	7.09	10.7	1.7869	24.4	72.0017	5.8	11.4	71.2	0.296856	7.95	1509	56.4
066	2 weeks	41.7	94	0.80814	6.56	12.4	1.488	51.6	89.5909	6.16	17.1	68.1	0.061056	2	1297	30.2
066	12 weeks	48	89.6	1.12676	10.9	15.8	2.5438	42.6	80.2527	2.97	12.6	70.9	0.125934	5.62	1363	48.2
066	24 weeks	52.9	93.2	1.35641	7.1	13.5	1.512	39	83.88	2.24	10.7	68.3	0.0596625	3.85	1396	50.1
067	Baseline	#N/A	#N/A	#N/A	#N/A	#N/A	#N/A	#N/A	#N/A	#N/A	#N/A	#N/A	#N/A	#N/A	1772	46.3
067	2 weeks	#N/A	#N/A	#N/A	#N/A	#N/A	#N/A	#N/A	#N/A	#N/A	#N/A	#N/A	#N/A	#N/A	1712	54.5
067	12 weeks	#N/A	#N/A	#N/A	#N/A	#N/A	#N/A	#N/A	#N/A	#N/A	#N/A	#N/A	#N/A	#N/A	1732	46.6
068	Baseline	52.3	90.3	1.41351	10.2	23.4	5.7564	37	37.0305	86.7	87.8	79	24.8248	34.7	1428	26.2
068	2 weeks	56.7	91.9	1.63401	8.33	26.6	6.8362	34.7	37.8432	85	85.4	81.6	21.369	31	1735	36.2
068	12 weeks	51.5	90.8	1.32391	9.53	29.4	8.9964	38.9	30.1878	83.9	84.9	81.9	24.8848	35.6	1669	37.4
068	24 weeks	58.8	91.8	1.78182	8.57	17.4	3.5148	33	54.418	80.5	82	77.5	12.994	19.3	1603	33.7
069	Baseline	74	84.5	4.11111	16.1	23.9	5.8077	18	43.5024	37.9	68.2	84.6	7.008	22.3	1512	13.5
069	2 weeks	53.5	86.9	1.35443	13.7	16.5	4.8345	39.5	72.7393	41.3	73.9	91.8	1.48281	9.02	1449	12.7
069	12 weeks	60.4	90	1.92357	10.3	18.6	4.8174	31.4	68.6217	44	64.1	88.8	4.5489	14.4	1354	13
069	24 weeks	62.7	91.7	2.12542	8.51	16.1	3.7996	29.5	68.542	42.4	64.2	91.3	4.95173	14.7	1497	19.5
070	Baseline	#N/A	#N/A	#N/A	#N/A	#N/A	#N/A	#N/A	#N/A	#N/A	#N/A	#N/A	#N/A	#N/A	1596	66.9
070	2 weeks	#N/A	#N/A	#N/A	#N/A	#N/A	#N/A	#N/A	#N/A	#N/A	#N/A	#N/A	#N/A	#N/A	#N/A	#N/A
070	12 weeks	#N/A	#N/A	#N/A	#N/A	#N/A	#N/A	#N/A	#N/A	#N/A	#N/A	#N/A	#N/A	#N/A	1237	39.8
070	24 weeks	#N/A	#N/A	#N/A	#N/A	#N/A	#N/A	#N/A	#N/A	#N/A	#N/A	#N/A	#N/A	#N/A	1346	53.2
071	Baseline	58.7	87.1	1.90584	13.2	20.2	2.9694	30.8	61.0709	28.4	39.6	62.2	0.9852	7.65	2026	53.1
071	2 weeks	60.9	88.7	2.09278	11.5	16.7	2.6052	29.1	70.015	38.3	51.8	71.6	1.22786	7.51	1938	50.7
071	12 weeks	60.3	90	2.0303	10.3	19.7	3.5066	29.7	60.0617	36.5	46	70.7	1.16518	9.74	1676	42.6
071	24 weeks	62.7	91.9	2.2967	8.29	17.3	2.4393	27.3	70.8992	42.1	56.9	69.4	1.581	7.78	2084	51.4
072	Baseline	56.7	90.3	1.47656	10.1	30.4	9.6672	38.4	60.6798	53.7	78.2	79.2	7.49182	21.7	1248	13.6
072	2 weeks	33.5	87.6	0.574614	12.8	49.8	17.8782	58.3	64.2715	43.7	53.9	77	3.29337	15.6	1772	37.8
072	12 weeks	32	85.1	0.517799	15.2	37.1	11.3526	61.8	80.9394	40.7	51.6	77.8	2.0976	8.62	1604	48.6
072	24 weeks	36	87.4	0.616438	12.9	34.8	9.4656	58.4	75.1245	46.5	63.3	84	3.8843	13.5	1598	46.1
073	Baseline	66.7	94.1	2.24579	5.94	12.9	4.2054	29.7	65.7216	50	60.6	75.8	1.85469	11.8	2259	47.1
073	2 weeks	47.5	89.7	0.995807	10.5	28.9	9.3925	47.7	75.012	46.2	78.2	63.1	0.791659	7.34	1634	28.9
073	12 weeks	54	90.9	1.33663	9.29	25.6	9.984	40.4	66.251	45.3	74.4	66.2	1.73971	12.5	2106	40.9
073	24 weeks	56.7	93	1.46134	7.09	19.6	5.8212	38.8	71.932	43.4	63.2	63.5	1.40712	8.57	1811	32
074	Baseline	56.8	92.8	1.39216	7.49	19.7	8.8847	40.8	82.4737	54.7	62.1	84.2	2.90472	7.34	1748	52
074	2 weeks	34.4	88.6	0.553945	11.8	24.5	11.858	62.1	87.6205	25.5	53	60.1	1.12812	4.91	1609	38
074	12 weeks	44.5	92.3	0.869141	8.11	35.2	14.784	51.2	75.43	60.9	79.8	89.6	5.74404	11.2	1257	16.4
074	24 weeks	43.7	91.2	0.830798	9.16	26.9	9.953	52.6	80.3577	63.6	76.1	91.6	5.15736	7.75	#N/A	#N/A
075	Baseline	56.7	88.2	1.53243	10.8	18.4	1.72592	37	69.9748	37.6	41.2	73.2	3.35232	8.95	1717	73.5
075	2 weeks	50	77.7	1.20773	19.8	25.7	1.3364	41.4	73.8424	56	63.3	86.1	2.26296	10.2	#N/A	#N/A
075	12 weeks	42.5	86	0.843254	12.7	18.5	1.8389	50.4	75.7368	56.4	65	81.1	3.95658	9.02	1533	62
075	24 weeks	43.7	85	0.874	14.1	14.3	1.32418	50	79.6824	50.3	61.9	81.7	3.23701	9.08	1746	71.6
076	Baseline	#N/A	#N/A	#N/A	#N/A	#N/A	#N/A	#N/A	#N/A	#N/A	#N/A	#N/A	#N/A	#N/A	1416	54.6
076	2 weeks	#N/A	#N/A	#N/A	#N/A	#N/A	#N/A	#N/A	#N/A	#N/A	#N/A	#N/A	#N/A	#N/A	#N/A	#N/A
076	12 weeks	#N/A	#N/A	#N/A	#N/A	#N/A	#N/A	#N/A	#N/A	#N/A	#N/A	#N/A	#N/A	#N/A	1854	58.4
076	24 weeks	#N/A	#N/A	#N/A	#N/A	#N/A	#N/A	#N/A	#N/A	#N/A	#N/A	#N/A	#N/A	#N/A	1622	50.9
077	Baseline	#N/A	#N/A	#N/A	#N/A	#N/A	#N/A	#N/A	#N/A	#N/A	#N/A	#N/A	#N/A	#N/A	1477	89.7
077	2 weeks	#N/A	#N/A	#N/A	#N/A	#N/A	#N/A	#N/A	#N/A	#N/A	#N/A	#N/A	#N/A	#N/A	1767	74.8
077	12 weeks	#N/A	#N/A	#N/A	#N/A	#N/A	#N/A	#N/A	#N/A	#N/A	#N/A	#N/A	#N/A	#N/A	1119	62.5
077	24 weeks	#N/A	#N/A	#N/A	#N/A	#N/A	#N/A	#N/A	#N/A	#N/A	#N/A	#N/A	#N/A	#N/A	1242	63.5
078	Baseline	54.1	91.4	1.27294	9.18	12.2	1.8544	42.5	74.4815	22.1	31.3	77.5	2.17242	11.3	1667	48.9
078	2 weeks	35.6	90.6	0.572347	10.1	12.9	1.5867	62.2	90.7809	18.7	13.3	75.5	0.531164	3.14	1555	50.1
078	12 weeks	38.2	83.9	0.666667	16.8	17.5	2.205	57.3	81.0201	28.9	31.8	83.2	1.98598	9.55	1683	38.2
078	PRN	38.4	81.8	0.690647	19	18.8	2.7072	55.6	70.9852	25.9	28.3	80.7	3.08	13.1	1414	35.7
079	Baseline	65.1	89	2.1068	11.9	27.7	3.4348	30.9	60.69	66.9	71.3	90	12.628	26.3	1457	23.8
079	2 weeks	51.3	87.6	1.15541	13.4	21.2	3.3496	44.4	79.3968	62.3	74.7	92.1	3.4632	12.9	1941	38.2
079	12 weeks	45	92.9	1.14796	7.54	15.4	2.1714	39.2	46.128	13.6	29.9	29.3	10.8324	16.2	1626	34.2
079	24 weeks	54.7	91.4	1.33415	9.17	24.2	3.8478	41	72.5156	62.2	80	90.6	8.1243	17.6	1824	45.1
080	Baseline	58.5	90.4	1.6205	10.1	28.3	12.735	36.1	40.6901	51.7	81.5	98.1	13.674	41.5	1551	35.8
080	2 weeks	37.3	86.5	0.667263	14.3	42	20.622	55.9	47.7981	52.9	90.2	97.8	9.6437	36	1449	32.3
080	12 weeks	43.6	91	0.853229	9.28	33.7	17.8947	51.1	57.24	46.3	80.2	98.1	4.99561	27.3	1750	60.2
080	24 weeks	43.6	92.1	0.863366	8.25	23.6	10.9268	50.5	64.61	51.6	77	96.8	5.99196	21.4	1648	51.2
081	Baseline	63.2	91.7	1.96273	8.51	12.5	1.3625	32.2	85.75	17.2	36.4	57.1	0.55986	6.17	1542	31.5
081	2 weeks	36.9	97.7	0.620168	2.45	9.54	0.559044	59.5	81.5253	23	70.3	47.6	0.10692	2.34	1411	22
081	12 weeks	43.6	89.6	0.870259	10.7	15.2	1.37256	50.1	89.1869	12.4	54.5	35.7	0.3021	4.11	1314	17.7
081	24 weeks	58.7	91.4	1.64426	8.9	14.4	1.32624	35.7	79.8614	17.5	62.5	40.5	0.738512	8.87	1321	19.6
082	Baseline	55.3	88.6	1.54902	12	22.1	6.3648	35.7	77.9312	17.5	60.4	67.1	1.21961	6.72	1090	11.5
082	2 weeks	21.8	82.6	0.297814	18.2	27.1	6.6124	73.2	92.5806	13.3	52.8	76	0.184315	1.62	#N/A	#N/A
082	12 weeks	35.7	84	0.661111	16.4	37.5	11.6625	54	79.3164	26.6	55.9	77.6	1.21695	6.86	1214	31.4
082	24 weeks	36.3	85.1	0.682331	15.3	34	9.044	53.2	80.4723	28.1	49.3	69.9	1.21308	5.72	1313	39.4
083	Baseline	67.7	89.6	2.35069	10.9	16	2.016	28.8	71.222	40.3	59.8	78.3	0.80295	17.1	2229	30.5
083	2 weeks	66.7	90	2.26102	10.4	17.1	2.1546	29.5	62.1888	46.1	66.3	87.6	1.27786	25.5	2027	22.9
083	12 weeks	74.3	89	3.57212	11.7	12.2	1.2566	20.8	60.7046	51.7	74	82.8	2.32232	24.5	1417	10.4
083	24 weeks	68	82.9	2.58555	17.7	20.5	3.157	26.3	44.8188	44	67.1	81	1.9942	35.3	2268	26.2
084	Baseline	#N/A	#N/A	#N/A	#N/A	#N/A	#N/A	#N/A	#N/A	#N/A	#N/A	#N/A	#N/A	#N/A	2434	69
084	2 weeks	#N/A	#N/A	#N/A	#N/A	#N/A	#N/A	#N/A	#N/A	#N/A	#N/A	#N/A	#N/A	#N/A	#N/A	#N/A
084	12 weeks	#N/A	#N/A	#N/A	#N/A	#N/A	#N/A	#N/A	#N/A	#N/A	#N/A	#N/A	#N/A	#N/A	1384	31.9
084	24 weeks	#N/A	#N/A	#N/A	#N/A	#N/A	#N/A	#N/A	#N/A	#N/A	#N/A	#N/A	#N/A	#N/A	2544	75.8
085	Baseline	#N/A	#N/A	#N/A	#N/A	#N/A	#N/A	#N/A	#N/A	#N/A	#N/A	#N/A	#N/A	#N/A	1102	67.2
085	2 weeks	#N/A	#N/A	#N/A	#N/A	#N/A	#N/A	#N/A	#N/A	#N/A	#N/A	#N/A	#N/A	#N/A	1512	95.4
085	12 weeks	#N/A	#N/A	#N/A	#N/A	#N/A	#N/A	#N/A	#N/A	#N/A	#N/A	#N/A	#N/A	#N/A	1008	70.8
085	24 weeks	#N/A	#N/A	#N/A	#N/A	#N/A	#N/A	#N/A	#N/A	#N/A	#N/A	#N/A	#N/A	#N/A	1016	69.2
086	Baseline	64.3	95.8	2.20962	4.39	10.6	3.9114	29.1	71.073	26.1	37.8	80.7	4.68076	17.1	1421	55.4
086	2 weeks	48.5	83.6	1.2005	16.9	17.1	8.037	40.4	79.4988	11.2	32.2	77.1	1.40883	11.7	#N/A	#N/A
086	12 weeks	44.9	91.8	0.976087	8.37	14.2	5.9356	46	68.9308	33.7	43.1	83.7	6.79184	19.1	1345	57.9
086	24 weeks	51.6	93.5	1.26781	6.7	10.2	3.8658	40.7	74.1744	32.3	32	81.1	5.44839	13.9	1241	55
087	Baseline	70.4	92.3	2.72868	8.04	8.27	0.745954	25.8	77.4114	13.8	22.3	55.1	0.70401	4.75	1730	53.8
087	2 weeks	39.1	87	0.707052	13.6	22.2	2.20002	55.3	81.415	11.8	29.1	70.6	0.878816	6.54	1407	34
087	12 weeks	42.4	94.4	0.948546	5.56	47.2	5.5696	44.7	60.536	#N/A	100	#N/A	0	7.89	#N/A	#N/A
087	24 weeks	48.3	91.5	1.06623	9.14	20.3	2.5781	45.3	77.0832	5.26	19.2	51.1	0.254592	3.51	1141	5.3
088	Baseline	68	92.4	2.57576	8.24	13.6	5.4536	26.4	69.7076	15.6	48.3	86.8	1.03824	14.8	1597	43.1
088	2 weeks	67.7	90.4	2.53558	10.3	16.4	6.888	26.7	67.7446	20.5	45.4	87.9	0.93936	15.9	1559	41
088	12 weeks	69.3	88.5	2.70703	12.3	14.1	5.8374	25.6	71.7801	26.1	46	88.2	1.18938	15.4	1872	50.7
088	24 weeks	59.2	90.9	1.97993	9.76	14.2	6.3616	29.9	58.2266	29.7	58.8	91.9	2.74736	24.2	1860	52.5
